# Supplementary material for: Genomic changes underpinning the emergence of a successful Mycobacterium tuberculosis Latin American and Mediterranean clonal complex
Source: Front Microbiol. 2023 Jun 22;14:1159994. doi: 10.3389/fmicb.2023.1159994 (PMC10325029; doi:10.3389/fmicb.2023.1159994)
Supplement: Supplementary file 1 [file Table_1.xlsx]

## Sheet: Table S1
Table S1. Description and accession to the M. tuberculosis L4.3/LAM global genome sequence dataset including 10 additional Tunisian strains.
RUN ACCESSION	STUDY ACCESSION	PUBLICATION	Country
ERR023729	ERP000111	Bryant et al., BMC Infectious Diseases 2013	Netherlands
ERR023746	PRJEB2057	-	Netherlands
ERR023761	PRJEB2057	-	Netherlands
ERR024344	PRJEB2057	-	Netherlands
ERR024346	PRJEB2057	-	Netherlands
ERR024347	PRJEB2057	-	Netherlands
ERR024359	PRJEB2057	-	Netherlands
ERR025414	PRJEB2057	-	Netherlands
ERR025416	PRJEB2057	-	Netherlands
ERR025417	PRJEB2057	-	Netherlands
ERR025418	PRJEB2057	-	Netherlands
ERR025419	PRJEB2057	-	Netherlands
ERR025426	PRJEB2057	-	Netherlands
ERR025429	PRJEB2057	-	Netherlands
ERR025430	PRJEB2057	-	Netherlands
ERR025450	PRJEB2057	-	Netherlands
ERR025451	PRJEB2057	-	Netherlands
ERR025452	PRJEB2057	-	Netherlands
ERR025453	PRJEB2057	-	Netherlands
ERR025454	PRJEB2057	-	Netherlands
ERR025455	PRJEB2057	-	Netherlands
ERR025456	PRJEB2057	-	Netherlands
ERR025458	PRJEB2057	-	Netherlands
ERR025460	PRJEB2057	-	Netherlands
ERR026475	PRJEB2057	-	Netherlands
ERR027464	PRJEB2138	-	UK
ERR028610	PRJEB2057	-	Netherlands
ERR028612	PRJEB2057	-	Netherlands
ERR028613	PRJEB2057	-	Netherlands
ERR028622	ERP000111	Bryant et al., BMC Infectious Diseases 2013	Netherlands
ERR028624	ERP000111	Bryant et al., BMC Infectious Diseases 2013	Netherlands
ERR028625	ERP000111	Bryant et al., BMC Infectious Diseases 2013	Netherlands
ERR028626	PRJEB2057	-	Netherlands
ERR028629	PRJEB2057	-	Netherlands
ERR029202	PRJEB2057	-	Netherlands
ERR029211	PRJEB2057	-	Netherlands
ERR036234	ERP000436	Guerra-Assunção, JID 2015	Malawi
ERR038736	ERP000520	Clark et al., PLoS ONE 2013	Uganda
ERR038737	ERP000520	Clark et al., PLoS ONE 2013	Uganda
ERR038744	ERP000520	Clark et al., PLoS ONE 2013	Uganda
ERR038745	PRJEB2424	-	Uganda
ERR040120	ERP000520	Clark et al., PLoS ONE 2013	Uganda
ERR040132	ERP000520	Clark et al., PLoS ONE 2013	Uganda
ERR040134	PRJEB2424	-	Uganda
ERR040142	ERP000520	Clark et al., PLoS ONE 2013	Uganda
ERR047881	PRJEB2138	-	UK
ERR067601	PRJEB2138	-	Russia
ERR067683	PRJEB2138	-	Russia
ERR067690	PRJEB2138	-	Russia
ERR067706	PRJEB2138	-	Russia
ERR067716	PRJEB2138	-	Russia
ERR067727	PRJEB2138	-	Russia
ERR067747	PRJEB2138	-	Russia
ERR067767	PRJEB2138	-	Russia
ERR1193662	PRJEB11460	Stucki et al., Nat Genet 2016	Somalia
ERR1193663	PRJEB11460	Stucki et al., Nat Genet 2016	Morocco
ERR1193664	PRJEB11460	Stucki et al., Nat Genet 2016	Brazil
ERR1193665	PRJEB11460	Stucki et al., Nat Genet 2016	Nepal
ERR1193666	PRJEB11460	Stucki et al., Nat Genet 2016	Switzerland
ERR1193667	PRJEB11460	Stucki et al., Nat Genet 2016	Timor-Leste
ERR1193668	PRJEB11460	Stucki et al., Nat Genet 2016	Uganda
ERR1193669	PRJEB11460	Stucki et al., Nat Genet 2016	Turkey
ERR1193670	PRJEB11460	Stucki et al., Nat Genet 2016	Greece
ERR1193671	PRJEB11460	Stucki et al., Nat Genet 2016	Italy
ERR1193672	PRJEB11460	Stucki et al., Nat Genet 2016	Switzerland
ERR1193673	PRJEB11460	Stucki et al., Nat Genet 2016	Estonia
ERR1193674	PRJEB11460	Stucki et al., Nat Genet 2016	Angola
ERR1193675	PRJEB11460	Stucki et al., Nat Genet 2016	Uganda
ERR1193676	PRJEB11460	Stucki et al., Nat Genet 2016	Portugal
ERR1193677	PRJEB11460	Stucki et al., Nat Genet 2016	Switzerland
ERR1193678	PRJEB11460	Stucki et al., Nat Genet 2016	Switzerland
ERR1193679	PRJEB11460	Stucki et al., Nat Genet 2016	Switzerland
ERR1193680	PRJEB11460	Stucki et al., Nat Genet 2016	Switzerland
ERR1193681	PRJEB11460	Stucki et al., Nat Genet 2016	Italy
ERR1193682	PRJEB11460	Stucki et al., Nat Genet 2016	Switzerland
ERR1193683	PRJEB11460	Stucki et al., Nat Genet 2016	Guinea
ERR1193685	PRJEB11460	Stucki et al., Nat Genet 2016	Brazil
ERR1193686	PRJEB11460	Stucki et al., Nat Genet 2016	Guatemala
ERR1193687	PRJEB11460	Stucki et al., Nat Genet 2016	El Salvador
ERR1193689	PRJEB11460	Stucki et al., Nat Genet 2016	Sudan
ERR1193690	PRJEB11460	Stucki et al., Nat Genet 2016	Brazil
ERR1193691	PRJEB11460	Stucki et al., Nat Genet 2016	Switzerland
ERR1193692	PRJEB11460	Stucki et al., Nat Genet 2016	Brazil
ERR1193694	PRJEB11460	Stucki et al., Nat Genet 2016	Italy
ERR1193696	PRJEB11460	Stucki et al., Nat Genet 2016	Switzerland
ERR1193697	PRJEB11460	Stucki et al., Nat Genet 2016	Switzerland
ERR1193699	PRJEB11460	Stucki et al., Nat Genet 2016	Somalia
ERR1193702	PRJEB11460	Stucki et al., Nat Genet 2016	Switzerland
ERR1193704	PRJEB11460	Stucki et al., Nat Genet 2016	United States of America
ERR1193706	PRJEB11460	Stucki et al., Nat Genet 2016	Cabo Verde
ERR1193707	PRJEB11460	Stucki et al., Nat Genet 2016	Mozambique
ERR1193710	PRJEB11460	Stucki et al., Nat Genet 2016	Papua New Guinea
ERR1193711	PRJEB11460	Stucki et al., Nat Genet 2016	Papua New Guinea
ERR1193712	PRJEB11460	Stucki et al., Nat Genet 2016	Gambia
ERR1193713	PRJEB11460	Stucki et al., Nat Genet 2016	Gambia
ERR1193714	PRJEB11460	Stucki et al., Nat Genet 2016	Gambia
ERR1193715	PRJEB11460	Stucki et al., Nat Genet 2016	Gambia
ERR1193716	PRJEB11460	Stucki et al., Nat Genet 2016	Nicaragua
ERR1193717	PRJEB11460	Stucki et al., Nat Genet 2016	Mexico
ERR1193718	PRJEB11460	Stucki et al., Nat Genet 2016	Indonesia
ERR1193719	PRJEB11460	Stucki et al., Nat Genet 2016	China
ERR1193722	PRJEB11460	Stucki et al., Nat Genet 2016	United States of America
ERR1193725	PRJEB11460	Stucki et al., Nat Genet 2016	United States of America
ERR1193729	PRJEB11460	Stucki et al., Nat Genet 2016	United States of America
ERR1193730	PRJEB11460	Stucki et al., Nat Genet 2016	Morocco
ERR1193731	PRJEB11460	Stucki et al., Nat Genet 2016	Czech Republic
ERR1193733	PRJEB11460	Stucki et al., Nat Genet 2016	Australia
ERR1193759	PRJEB11460	Stucki et al., Nat Genet 2016	Kenya
ERR1193760	PRJEB11460	Stucki et al., Nat Genet 2016	Kenya
ERR1193761	PRJEB11460	Stucki et al., Nat Genet 2016	Kenya
ERR1193784	PRJEB11460	Stucki et al., Nat Genet 2016	Brazil
ERR1193789	PRJEB11460	Stucki et al., Nat Genet 2016	Spain
ERR1193790	PRJEB11460	Stucki et al., Nat Genet 2016	Spain
ERR1193791	PRJEB11460	Stucki et al., Nat Genet 2016	Spain
ERR1193792	PRJEB11460	Stucki et al., Nat Genet 2016	Kazakhstan
ERR1193793	PRJEB11460	Stucki et al., Nat Genet 2016	Germany
ERR1193794	PRJEB11460	Stucki et al., Nat Genet 2016	Sierra
ERR1193795	PRJEB11460	Stucki et al., Nat Genet 2016	Germany
ERR1193796	PRJEB11460	Stucki et al., Nat Genet 2016	Libya
ERR1193797	PRJEB11460	Stucki et al., Nat Genet 2016	Kazakhstan
ERR1193798	PRJEB11460	Stucki et al., Nat Genet 2016	Turkey
ERR1193799	PRJEB11460	Stucki et al., Nat Genet 2016	Portugal
ERR1193800	PRJEB11460	Stucki et al., Nat Genet 2016	Nepal
ERR1193801	PRJEB11460	Stucki et al., Nat Genet 2016	Algeria
ERR1193802	PRJEB11460	Stucki et al., Nat Genet 2016	Russia
ERR1193803	PRJEB11460	Stucki et al., Nat Genet 2016	Turkey
ERR1193804	PRJEB11460	Stucki et al., Nat Genet 2016	Morocco
ERR1193805	PRJEB11460	Stucki et al., Nat Genet 2016	Turkey
ERR1193806	PRJEB11460	Stucki et al., Nat Genet 2016	Morocco
ERR1193807	PRJEB11460	Stucki et al., Nat Genet 2016	Germany
ERR1193808	PRJEB11460	Stucki et al., Nat Genet 2016	Indonesia
ERR1193809	PRJEB11460	Stucki et al., Nat Genet 2016	Germany
ERR1193810	PRJEB11460	Stucki et al., Nat Genet 2016	Italy
ERR1193811	PRJEB11460	Stucki et al., Nat Genet 2016	Kazakhstan
ERR1193812	PRJEB11460	Stucki et al., Nat Genet 2016	Kenya
ERR1193813	PRJEB11460	Stucki et al., Nat Genet 2016	Russia
ERR1193814	PRJEB11460	Stucki et al., Nat Genet 2016	Brazil
ERR1193815	PRJEB11460	Stucki et al., Nat Genet 2016	Portugal
ERR1193817	PRJEB11460	Stucki et al., Nat Genet 2016	Germany
ERR1193818	PRJEB11460	Stucki et al., Nat Genet 2016	Brazil
ERR1193819	PRJEB11460	Stucki et al., Nat Genet 2016	China
ERR1193820	PRJEB11460	Stucki et al., Nat Genet 2016	Germany
ERR1193821	PRJEB11460	Stucki et al., Nat Genet 2016	Germany
ERR1193822	PRJEB11460	Stucki et al., Nat Genet 2016	Germany
ERR1193823	PRJEB11460	Stucki et al., Nat Genet 2016	Germany
ERR1193824	PRJEB11460	Stucki et al., Nat Genet 2016	Peru
ERR1193825	PRJEB11460	Stucki et al., Nat Genet 2016	Morocco
ERR1193826	PRJEB11460	Stucki et al., Nat Genet 2016	Chile
ERR1193827	PRJEB11460	Stucki et al., Nat Genet 2016	Portugal
ERR1193828	PRJEB11460	Stucki et al., Nat Genet 2016	Brazil
ERR1193829	PRJEB11460	Stucki et al., Nat Genet 2016	Morocco
ERR1193830	PRJEB11460	Stucki et al., Nat Genet 2016	Greece
ERR1193831	PRJEB11460	Stucki et al., Nat Genet 2016	Germany
ERR1193832	PRJEB11460	Stucki et al., Nat Genet 2016	Germany
ERR1193833	PRJEB11460	Stucki et al., Nat Genet 2016	Germany
ERR1193834	PRJEB11460	Stucki et al., Nat Genet 2016	Germany
ERR1193835	PRJEB11460	Stucki et al., Nat Genet 2016	Brazil
ERR1193836	PRJEB11460	Stucki et al., Nat Genet 2016	Bosnia
ERR1193837	PRJEB11460	Stucki et al., Nat Genet 2016	Portugal
ERR1193838	PRJEB11460	Stucki et al., Nat Genet 2016	Portugal
ERR1193839	PRJEB11460	Stucki et al., Nat Genet 2016	United
ERR1193840	PRJEB11460	Stucki et al., Nat Genet 2016	Germany
ERR1193841	PRJEB11460	Stucki et al., Nat Genet 2016	Portugal
ERR1193842	PRJEB11460	Stucki et al., Nat Genet 2016	Iraq
ERR1193843	PRJEB11460	Stucki et al., Nat Genet 2016	Iraq
ERR1193844	PRJEB11460	Stucki et al., Nat Genet 2016	Republic
ERR1193855	PRJEB11460	Stucki et al., Nat Genet 2016	Gabon
ERR1193859	PRJEB11460	Stucki et al., Nat Genet 2016	Gabon
ERR1193860	PRJEB11460	Stucki et al., Nat Genet 2016	Germany
ERR1193861	PRJEB11460	Stucki et al., Nat Genet 2016	Russia
ERR1193862	PRJEB11460	Stucki et al., Nat Genet 2016	Georgia
ERR1193863	PRJEB11460	Stucki et al., Nat Genet 2016	Uzbekistan
ERR1193867	PRJEB11460	Stucki et al., Nat Genet 2016	Sierra
ERR1193868	PRJEB11460	Stucki et al., Nat Genet 2016	Sierra
ERR1193885	PRJEB11460	Stucki et al., Nat Genet 2016	Swaziland
ERR1193886	PRJEB11460	Stucki et al., Nat Genet 2016	Swaziland
ERR1193887	PRJEB11460	Stucki et al., Nat Genet 2016	Swaziland
ERR1193888	PRJEB11460	Stucki et al., Nat Genet 2016	Swaziland
ERR1193889	PRJEB11460	Stucki et al., Nat Genet 2016	Swaziland
ERR1193890	PRJEB11460	Stucki et al., Nat Genet 2016	Swaziland
ERR1193891	PRJEB11460	Stucki et al., Nat Genet 2016	Swaziland
ERR1193892	PRJEB11460	Stucki et al., Nat Genet 2016	Swaziland
ERR1193893	PRJEB11460	Stucki et al., Nat Genet 2016	Swaziland
ERR1193894	PRJEB11460	Stucki et al., Nat Genet 2016	Swaziland
ERR1193895	PRJEB11460	Stucki et al., Nat Genet 2016	Swaziland
ERR1193896	PRJEB11460	Stucki et al., Nat Genet 2016	Swaziland
ERR1193897	PRJEB11460	Stucki et al., Nat Genet 2016	Swaziland
ERR1193898	PRJEB11460	Stucki et al., Nat Genet 2016	Swaziland
ERR1193899	PRJEB11460	Stucki et al., Nat Genet 2016	Swaziland
ERR1193900	PRJEB11460	Stucki et al., Nat Genet 2016	Turkmenistan
ERR1193901	PRJEB11460	Stucki et al., Nat Genet 2016	Turkmenistan
ERR1193902	PRJEB11460	Stucki et al., Nat Genet 2016	Turkmenistan
ERR1193903	PRJEB11460	Stucki et al., Nat Genet 2016	Uzbekistan
ERR1193904	PRJEB11460	Stucki et al., Nat Genet 2016	Uzbekistan
ERR1193905	PRJEB11460	Stucki et al., Nat Genet 2016	Uzbekistan
ERR234220	ERP001731	Comas et al., Nature Genetics 2013	Nicaragua
ERR234267	ERP001731	Comas et al., Nature Genetics 2013	United States of America
ERR245665	PRJEB2358	-	Malawi
ERR245666	PRJEB2358	-	Malawi
ERR245667	PRJEB2358	-	Malawi
ERR245744	PRJEB2358	-	Malawi
ERR245745	PRJEB2358	-	Malawi
ERR245746	PRJEB2358	-	Malawi
ERR245749	PRJEB2358	-	Malawi
ERR245750	PRJEB2358	-	Malawi
ERR245752	PRJEB2358	-	Malawi
ERR245755	PRJEB2358	-	Malawi
ERR245756	PRJEB2358	-	Malawi
ERR257891	PRJEB2057	-	Netherlands
ERR257892	PRJEB2057	-	Netherlands
ERR257902	PRJEB2057	-	Netherlands
ERR257904	PRJEB2057	-	Netherlands
ERR257910	PRJEB2057	-	Netherlands
ERR257911	PRJEB2057	-	Netherlands
ERR257912	PRJEB2057	-	Netherlands
ERR257915	PRJEB2057	-	Netherlands
ERR257917	PRJEB2057	-	Netherlands
ERR257933	PRJEB2057	-	Netherlands
ERR257934	PRJEB2057	-	Netherlands
ERR257935	PRJEB2057	-	Netherlands
ERR2652936	PRJEB27366	Brynildsrud et al., Science Advances 2018	Canada
ERR2652938	PRJEB27366	Brynildsrud et al., Science Advances 2018	Canada
ERR275183	ERP002611	Perdigao et al., BMC Genomics 2014	Portugal
ERR275186	ERP002611	Perdigao et al., BMC Genomics 2014	Portugal
ERR275187	ERP002611	Perdigao et al., BMC Genomics 2014	Portugal
ERR275189	ERP002611	Perdigao et al., BMC Genomics 2014	Portugal
ERR275190	ERP002611	Perdigao et al., BMC Genomics 2014	Portugal
ERR275191	ERP002611	Perdigao et al., BMC Genomics 2014	Portugal
ERR275192	ERP002611	Perdigao et al., BMC Genomics 2014	Portugal
ERR275193	ERP002611	Perdigao et al., BMC Genomics 2014	Portugal
ERR275195	ERP002611	Perdigao et al., BMC Genomics 2014	Portugal
ERR275197	ERP002611	Perdigao et al., BMC Genomics 2014	Portugal
ERR275198	ERP002611	Perdigao et al., BMC Genomics 2014	Portugal
SRR5065597	PRJNA355614	Holt et al., 2016	Vietnam
SRR5067407	PRJNA355614	Holt et al., 2016	Vietnam
SRR5073624	PRJNA355614	Holt et al., 2016	Vietnam
SRR5074190	PRJNA355614	Holt et al., 2016	Vietnam
ERR3014585	PRJEB30463	Bouzouita et al., Emerg Infect Dis. 2019	Tunisia
ERR3014591	PRJEB30463	Bouzouita et al., Emerg Infect Dis. 2019	Tunisia
ERR3014593	PRJEB30463	Bouzouita et al., Emerg Infect Dis. 2019	Tunisia
ERR3014596	PRJEB30463	Bouzouita et al., Emerg Infect Dis. 2019	Tunisia
ERR3014597	PRJEB30463	Bouzouita et al., Emerg Infect Dis. 2019	Tunisia
ERR3014598	PRJEB30463	Bouzouita et al., Emerg Infect Dis. 2019	Tunisia
ERR3014601	PRJEB30463	Bouzouita et al., Emerg Infect Dis. 2019	Tunisia
ERR3014602	PRJEB30463	Bouzouita et al., Emerg Infect Dis. 2019	Tunisia
ERR3014603	PRJEB30463	Bouzouita et al., Emerg Infect Dis. 2019	Tunisia
ERR3014618	PRJEB30463	Bouzouita et al., Emerg Infect Dis. 2019	Tunisia
ERR4383972	PRJEB39509	This study	Tunisia
ERR4383971	PRJEB39509	This study	Tunisia
ERR4383970	PRJEB39509	This study	Tunisia
ERR4383969	PRJEB39509	This study	Tunisia
ERR4383968	PRJEB39509	This study	Tunisia
ERR4383967	PRJEB39509	This study	Tunisia
ERR4383966	PRJEB39509	This study	Tunisia
ERR4383965	PRJEB39509	This study	Tunisia
ERR4383964	PRJEB39509	This study	Tunisia
ERR4383963	PRJEB39509	This study	Tunisia
ERR4383962	PRJEB39509	This study	Tunisia
ERR4383961	PRJEB39509	This study	Tunisia
ERR4383960	PRJEB39509	This study	Tunisia
ERR4383959	PRJEB39509	This study	Tunisia
ERR4383958	PRJEB39509	This study	Tunisia
ERR4383957	PRJEB39509	This study	Tunisia
ERR4383956	PRJEB39509	This study	Tunisia
ERR4383955	PRJEB39509	This study	Tunisia
ERR4383954	PRJEB39509	This study	Tunisia
ERR4383953	PRJEB39509	This study	Tunisia
ERR4383952	PRJEB39509	This study	Tunisia
ERR4383951	PRJEB39509	This study	Tunisia
ERR4383950	PRJEB39509	This study	Tunisia
ERR4383949	PRJEB39509	This study	Tunisia
ERR4383948	PRJEB39509	This study	Tunisia
ERR4383947	PRJEB39509	This study	Tunisia
ERR4383946	PRJEB39509	This study	Tunisia
ERR4383945	PRJEB39509	This study	Tunisia
ERR4383944	PRJEB39509	This study	Tunisia
ERR4383943	PRJEB39509	This study	Tunisia
ERR4383942	PRJEB39509	This study	Tunisia

## Sheet: Table S2
Table S2. TUN4.3_CC1 SIFT-results
CHROM	POS	REF_ALLELE	ALT_ALLELE	TRANSCRIPT_ID	GENE_ID	Gene_category	GENE_NAME	REGION	VARIANT_TYPE	REF_AMINO	ALT_AMINO	AMINO_POS	SIFT_SCORE	SIFT_MEDIAN	NUM_SEQS	dbSNP	SIFT_PREDICTION
TUN114607	112390	C	T	CCP42826	Rv0101	lipid metabolism	nrp	CDS	NONSYNONYMOUS	S	F	797	0.018	3.11	20	novel	DELETERIOUS
TUN114607	316129	C	G	CCP42993	Rv0264c	conserved hypotheticals	NA	CDS	NONSYNONYMOUS	G	A	96	0.000	2.61	41	novel	DELETERIOUS
TUN114607	444351	G	T	CCP43096	Rv0366c	conserved hypotheticals	NA	CDS	NONSYNONYMOUS	N	K	155	0.011	2.65	26	novel	DELETERIOUS
TUN114607	533611	G	T	CCP43175	Rv0444c	information pathways	rskA	CDS	NONSYNONYMOUS	A	E	60	0.039	2.75	18	novel	DELETERIOUS
TUN114607	906857	A	G	CCP43560	Rv0812	intermediary metabolism and respiration	NA	CDS	NONSYNONYMOUS	I	M	145	0.043	2.75	39	novel	DELETERIOUS
TUN114607	995898	A	C	CCP43641	Rv0893c	lipid metabolism	NA	CDS	NONSYNONYMOUS	F	C	133	0.001	2.66	70	novel	DELETERIOUS
TUN114607	1068065	G	T	CCP43704	Rv0956	intermediary metabolism and respiration	purN	CDS	NONSYNONYMOUS	G	C	169	0.013	2.57	159	novel	DELETERIOUS
TUN114607	1203500	C	T	CCP43829	Rv1078	conserved hypotheticals	pra	CDS	NONSYNONYMOUS	P	L	63	0.003	2.74	68	novel	DELETERIOUS
TUN114607	1392730	C	T	CCP44004	Rv1248c	intermediary metabolism and respiration	NA	CDS	NONSYNONYMOUS	R	H	108	0.037	2.91	123	novel	DELETERIOUS
TUN114607	1732169	T	C	CCP44294	Rv1530	intermediary metabolism and respiration	adh	CDS	NONSYNONYMOUS	F	S	266	0.021	3.46	6	novel	DELETERIOUS
TUN114607	2012705	T	C	CCP44546	Rv1779c	cell wall and cell processes	NA	CDS	NONSYNONYMOUS	Q	R	592	0.025	3.47	7	novel	DELETERIOUS
TUN114607	2123181	C	T	CCP44639	Rv1873	conserved hypotheticals	NA	CDS	NONSYNONYMOUS	S	L	3	0.038	3.15	16	novel	DELETERIOUS
TUN114607	2141376	C	G	CCP44661	Rv1894c	conserved hypotheticals	NA	CDS	NONSYNONYMOUS	G	A	165	0.023	2.68	68	novel	DELETERIOUS
TUN114607	2211776	G	C	CCP44737	Rv1968	virulence, detoxification, adaptation	mce3C	CDS	NONSYNONYMOUS	G	R	51	0.000	3.10	24	novel	DELETERIOUS
TUN114607	2385176	A	C	CCP44899	Rv2124c	intermediary metabolism and respiration	metH	CDS	NONSYNONYMOUS	C	G	298	0.000	2.58	146	novel	DELETERIOUS
TUN114607	2472773	C	A	CCP44985	Rv2208	intermediary metabolism and respiration	cobS	CDS	NONSYNONYMOUS	P	Q	94	0.023	2.60	37	novel	DELETERIOUS
TUN114607	2602846	T	G	CCP45116	Rv2329c	cell wall and cell processes	narK1	CDS	NONSYNONYMOUS	T	P	206	0.016	2.64	85	novel	DELETERIOUS
TUN114607	2776801	G	A	CCP45268	Rv2474c	conserved hypotheticals	NA	CDS	NONSYNONYMOUS	R	W	57	0.000	2.73	25	novel	DELETERIOUS
TUN114607	2916654	G	A	CCP45385	Rv2589	intermediary metabolism and respiration	gabT	CDS	NONSYNONYMOUS	E	K	99	0.003	2.65	225	novel	DELETERIOUS
TUN114607	2946575	C	A	CCP45416	Rv2618	conserved hypotheticals	NA	CDS	NONSYNONYMOUS	L	M	48	0.000	2.63	25	novel	DELETERIOUS
TUN114607	3011442	C	G	CCP45492	Rv2694c	conserved hypotheticals	NA	CDS	NONSYNONYMOUS	G	A	109	0.008	2.64	40	novel	DELETERIOUS
TUN114607	3073868	T	C	CCP45563	Rv2764c	intermediary metabolism and respiration	thyA	CDS	NONSYNONYMOUS	T	A	202	0.004	3.29	399	novel	DELETERIOUS
TUN114607	4026899	G	A	CCP46408	Rv3585	information pathways	radA	CDS	SYNONYMOUS	Q	Q	152	0.020	2.66	128	novel	DELETERIOUS
TUN114607	4356342	G	C	CCP46706	Rv3877	cell wall and cell processes	eccD1	CDS	NONSYNONYMOUS	A	P	446	0.000	3.11	10	novel	DELETERIOUS
TUN118102	316129	C	G	CCP42993	Rv0264c	conserved hypotheticals	NA	CDS	NONSYNONYMOUS	G	A	96	0.000	2.61	41	novel	DELETERIOUS
TUN118102	444351	G	T	CCP43096	Rv0366c	conserved hypotheticals	NA	CDS	NONSYNONYMOUS	N	K	155	0.011	2.65	26	novel	DELETERIOUS
TUN118102	533611	G	T	CCP43175	Rv0444c	information pathways	rskA	CDS	NONSYNONYMOUS	A	E	60	0.039	2.75	18	novel	DELETERIOUS
TUN118102	906857	A	G	CCP43560	Rv0812	intermediary metabolism and respiration	NA	CDS	NONSYNONYMOUS	I	M	145	0.043	2.75	39	novel	DELETERIOUS
TUN118102	995898	A	C	CCP43641	Rv0893c	lipid metabolism	NA	CDS	NONSYNONYMOUS	F	C	133	0.001	2.66	70	novel	DELETERIOUS
TUN118102	1203500	C	T	CCP43829	Rv1078	conserved hypotheticals	pra	CDS	NONSYNONYMOUS	P	L	63	0.003	2.74	68	novel	DELETERIOUS
TUN118102	1505340	G	A	CCP44096	Rv1338	cell wall and cell processes	murI	CDS	NONSYNONYMOUS	R	H	89	0.042	2.46	146	novel	DELETERIOUS
TUN118102	1623573	A	G	CCP44203	Rv1444c	conserved hypotheticals	NA	CDS	NONSYNONYMOUS	L	P	42	0.004	2.93	14	novel	DELETERIOUS
TUN118102	1732169	T	C	CCP44294	Rv1530	intermediary metabolism and respiration	adh	CDS	NONSYNONYMOUS	F	S	266	0.021	3.46	6	novel	DELETERIOUS
TUN118102	1938359	G	T	CCP44476	Rv1710	cell wall and cell processes	scpB	CDS	NONSYNONYMOUS	G	W	72	0.017	2.68	122	novel	DELETERIOUS
TUN118102	2036506	C	T	CCP44563	Rv1797	cell wall and cell processes	eccE5	CDS	NONSYNONYMOUS	R	C	342	0.002	3.44	8	novel	DELETERIOUS
TUN118102	2123181	C	T	CCP44639	Rv1873	conserved hypotheticals	NA	CDS	NONSYNONYMOUS	S	L	3	0.038	3.15	16	novel	DELETERIOUS
TUN118102	2161286	G	C	CCP44682	Rv1915	intermediary metabolism and respiration	aceAa	CDS	NONSYNONYMOUS	G	A	275	0.000	2.68	46	novel	DELETERIOUS
TUN118102	2472773	C	A	CCP44985	Rv2208	intermediary metabolism and respiration	cobS	CDS	NONSYNONYMOUS	P	Q	94	0.023	2.60	37	novel	DELETERIOUS
TUN118102	2602846	T	G	CCP45116	Rv2329c	cell wall and cell processes	narK1	CDS	NONSYNONYMOUS	T	P	206	0.016	2.64	85	novel	DELETERIOUS
TUN118102	2776801	G	A	CCP45268	Rv2474c	conserved hypotheticals	NA	CDS	NONSYNONYMOUS	R	W	57	0.000	2.73	25	novel	DELETERIOUS
TUN118102	3011442	C	G	CCP45492	Rv2694c	conserved hypotheticals	NA	CDS	NONSYNONYMOUS	G	A	109	0.008	2.64	40	novel	DELETERIOUS
TUN118102	3044077	G	C	CCP45529	Rv2731	conserved hypotheticals	NA	CDS	NONSYNONYMOUS	R	P	351	0.003	2.51	72	novel	DELETERIOUS
TUN118102	3073868	T	C	CCP45563	Rv2764c	intermediary metabolism and respiration	thyA	CDS	NONSYNONYMOUS	T	A	202	0.004	3.29	399	novel	DELETERIOUS
TUN118102	3600332	C	A	CCP46041	Rv3224	intermediary metabolism and respiration	NA	CDS	NONSYNONYMOUS	A	D	161	0.017	2.14	247	novel	DELETERIOUS
TUN118102	4026899	G	A	CCP46408	Rv3585	information pathways	radA	CDS	SYNONYMOUS	Q	Q	152	0.020	2.66	128	novel	DELETERIOUS
TUN122817	125482	T	G	CCP42831	Rv0106	conserved hypotheticals	NA	CDS	NONSYNONYMOUS	F	C	370	0.000	2.60	29	novel	DELETERIOUS
TUN122817	159174	G	T	CCP42856	Rv0131c	lipid metabolism	fadE1	CDS	NONSYNONYMOUS	T	N	162	0.028	2.62	78	novel	DELETERIOUS
TUN122817	182960	G	A	CCP42879	Rv0154c	lipid metabolism	fadE2	CDS	NONSYNONYMOUS	T	I	80	0.026	2.74	398	novel	DELETERIOUS
TUN122817	316129	C	G	CCP42993	Rv0264c	conserved hypotheticals	NA	CDS	NONSYNONYMOUS	G	A	96	0.000	2.61	41	novel	DELETERIOUS
TUN122817	444351	G	T	CCP43096	Rv0366c	conserved hypotheticals	NA	CDS	NONSYNONYMOUS	N	K	155	0.011	2.65	26	novel	DELETERIOUS
TUN122817	533611	G	T	CCP43175	Rv0444c	information pathways	rskA	CDS	NONSYNONYMOUS	A	E	60	0.039	2.75	18	novel	DELETERIOUS
TUN122817	906857	A	G	CCP43560	Rv0812	intermediary metabolism and respiration	NA	CDS	NONSYNONYMOUS	I	M	145	0.043	2.75	39	novel	DELETERIOUS
TUN122817	995898	A	C	CCP43641	Rv0893c	lipid metabolism	NA	CDS	NONSYNONYMOUS	F	C	133	0.001	2.66	70	novel	DELETERIOUS
TUN122817	1068065	G	T	CCP43704	Rv0956	intermediary metabolism and respiration	purN	CDS	NONSYNONYMOUS	G	C	169	0.013	2.57	159	novel	DELETERIOUS
TUN122817	1732169	T	C	CCP44294	Rv1530	intermediary metabolism and respiration	adh	CDS	NONSYNONYMOUS	F	S	266	0.021	3.46	6	novel	DELETERIOUS
TUN122817	2123181	C	T	CCP44639	Rv1873	conserved hypotheticals	NA	CDS	NONSYNONYMOUS	S	L	3	0.038	3.15	16	novel	DELETERIOUS
TUN122817	2385176	A	C	CCP44899	Rv2124c	intermediary metabolism and respiration	metH	CDS	NONSYNONYMOUS	C	G	298	0.000	2.58	146	novel	DELETERIOUS
TUN122817	2472773	C	A	CCP44985	Rv2208	intermediary metabolism and respiration	cobS	CDS	NONSYNONYMOUS	P	Q	94	0.023	2.60	37	novel	DELETERIOUS
TUN122817	2602846	T	G	CCP45116	Rv2329c	cell wall and cell processes	narK1	CDS	NONSYNONYMOUS	T	P	206	0.016	2.64	85	novel	DELETERIOUS
TUN122817	2776801	G	A	CCP45268	Rv2474c	conserved hypotheticals	NA	CDS	NONSYNONYMOUS	R	W	57	0.000	2.73	25	novel	DELETERIOUS
TUN122817	2916654	G	A	CCP45385	Rv2589	intermediary metabolism and respiration	gabT	CDS	NONSYNONYMOUS	E	K	99	0.003	2.65	225	novel	DELETERIOUS
TUN122817	3073868	T	C	CCP45563	Rv2764c	intermediary metabolism and respiration	thyA	CDS	NONSYNONYMOUS	T	A	202	0.004	3.29	399	novel	DELETERIOUS
TUN122817	4026899	G	A	CCP46408	Rv3585	information pathways	radA	CDS	SYNONYMOUS	Q	Q	152	0.020	2.66	128	novel	DELETERIOUS
TUN129605	125482	T	G	CCP42831	Rv0106	conserved hypotheticals	NA	CDS	NONSYNONYMOUS	F	C	370	0.000	2.60	29	novel	DELETERIOUS
TUN129605	159174	G	T	CCP42856	Rv0131c	lipid metabolism	fadE1	CDS	NONSYNONYMOUS	T	N	162	0.028	2.62	78	novel	DELETERIOUS
TUN129605	182960	G	A	CCP42879	Rv0154c	lipid metabolism	fadE2	CDS	NONSYNONYMOUS	T	I	80	0.026	2.74	398	novel	DELETERIOUS
TUN129605	316129	C	G	CCP42993	Rv0264c	conserved hypotheticals	NA	CDS	NONSYNONYMOUS	G	A	96	0.000	2.61	41	novel	DELETERIOUS
TUN129605	444351	G	T	CCP43096	Rv0366c	conserved hypotheticals	NA	CDS	NONSYNONYMOUS	N	K	155	0.011	2.65	26	novel	DELETERIOUS
TUN129605	533611	G	T	CCP43175	Rv0444c	information pathways	rskA	CDS	NONSYNONYMOUS	A	E	60	0.039	2.75	18	novel	DELETERIOUS
TUN129605	906857	A	G	CCP43560	Rv0812	intermediary metabolism and respiration	NA	CDS	NONSYNONYMOUS	I	M	145	0.043	2.75	39	novel	DELETERIOUS
TUN129605	1068065	G	T	CCP43704	Rv0956	intermediary metabolism and respiration	purN	CDS	NONSYNONYMOUS	G	C	169	0.013	2.57	159	novel	DELETERIOUS
TUN129605	1732169	T	C	CCP44294	Rv1530	intermediary metabolism and respiration	adh	CDS	NONSYNONYMOUS	F	S	266	0.021	3.46	6	novel	DELETERIOUS
TUN129605	1758546	C	T	CCP44316	Rv1552	intermediary metabolism and respiration	frdA	CDS	NONSYNONYMOUS	S	L	289	0.001	2.66	87	novel	DELETERIOUS
TUN129605	2123181	C	T	CCP44639	Rv1873	conserved hypotheticals	NA	CDS	NONSYNONYMOUS	S	L	3	0.038	3.15	16	novel	DELETERIOUS
TUN129605	2385176	A	C	CCP44899	Rv2124c	intermediary metabolism and respiration	metH	CDS	NONSYNONYMOUS	C	G	298	0.000	2.58	146	novel	DELETERIOUS
TUN129605	2472773	C	A	CCP44985	Rv2208	intermediary metabolism and respiration	cobS	CDS	NONSYNONYMOUS	P	Q	94	0.023	2.60	37	novel	DELETERIOUS
TUN129605	2602846	T	G	CCP45116	Rv2329c	cell wall and cell processes	narK1	CDS	NONSYNONYMOUS	T	P	206	0.016	2.64	85	novel	DELETERIOUS
TUN129605	2776801	G	A	CCP45268	Rv2474c	conserved hypotheticals	NA	CDS	NONSYNONYMOUS	R	W	57	0.000	2.73	25	novel	DELETERIOUS
TUN129605	2916654	G	A	CCP45385	Rv2589	intermediary metabolism and respiration	gabT	CDS	NONSYNONYMOUS	E	K	99	0.003	2.65	225	novel	DELETERIOUS
TUN129605	4026899	G	A	CCP46408	Rv3585	information pathways	radA	CDS	SYNONYMOUS	Q	Q	152	0.020	2.66	128	novel	DELETERIOUS
TUN134702	51877	A	C	CCP42770	Rv0048c	cell wall and cell processes	NA	CDS	NONSYNONYMOUS	L	R	274	0.003	3.15	13	novel	DELETERIOUS
TUN134702	316129	C	G	CCP42993	Rv0264c	conserved hypotheticals	NA	CDS	NONSYNONYMOUS	G	A	96	0.000	2.61	41	novel	DELETERIOUS
TUN134702	389306	C	T	CCP43052	Rv0322	intermediary metabolism and respiration	udgA	CDS	NONSYNONYMOUS	A	V	16	0.002	2.50	189	novel	DELETERIOUS
TUN134702	444351	G	T	CCP43096	Rv0366c	conserved hypotheticals	NA	CDS	NONSYNONYMOUS	N	K	155	0.011	2.65	26	novel	DELETERIOUS
TUN134702	533611	G	T	CCP43175	Rv0444c	information pathways	rskA	CDS	NONSYNONYMOUS	A	E	60	0.039	2.75	18	novel	DELETERIOUS
TUN134702	696417	G	A	CCP43336	Rv0597c	conserved hypotheticals	NA	CDS	NONSYNONYMOUS	R	C	163	0.002	2.73	16	novel	DELETERIOUS
TUN134702	906857	A	G	CCP43560	Rv0812	intermediary metabolism and respiration	NA	CDS	NONSYNONYMOUS	I	M	145	0.043	2.75	39	novel	DELETERIOUS
TUN134702	995898	A	C	CCP43641	Rv0893c	lipid metabolism	NA	CDS	NONSYNONYMOUS	F	C	133	0.001	2.66	70	novel	DELETERIOUS
TUN134702	1041844	T	G	CCP43681	Rv0933	cell wall and cell processes	pstB	CDS	NONSYNONYMOUS	L	R	194	0.000	2.95	399	novel	DELETERIOUS
TUN134702	1590790	C	T	CCP44174	Rv1415	intermediary metabolism and respiration	ribA2	CDS	NONSYNONYMOUS	R	W	132	0.009	2.76	399	novel	DELETERIOUS
TUN134702	1732169	T	C	CCP44294	Rv1530	intermediary metabolism and respiration	adh	CDS	NONSYNONYMOUS	F	S	266	0.021	3.46	6	novel	DELETERIOUS
TUN134702	2123181	C	T	CCP44639	Rv1873	conserved hypotheticals	NA	CDS	NONSYNONYMOUS	S	L	3	0.038	3.15	16	novel	DELETERIOUS
TUN134702	2776801	G	A	CCP45268	Rv2474c	conserved hypotheticals	NA	CDS	NONSYNONYMOUS	R	W	57	0.000	2.73	25	novel	DELETERIOUS
TUN134702	2934720	C	T	CCP45404	Rv2607	intermediary metabolism and respiration	pdxH	CDS	NONSYNONYMOUS	R	C	175	0.000	2.68	64	novel	DELETERIOUS
TUN134702	3011442	C	G	CCP45492	Rv2694c	conserved hypotheticals	NA	CDS	NONSYNONYMOUS	G	A	109	0.008	2.64	40	novel	DELETERIOUS
TUN134702	3073868	T	C	CCP45563	Rv2764c	intermediary metabolism and respiration	thyA	CDS	NONSYNONYMOUS	T	A	202	0.004	3.29	399	novel	DELETERIOUS
TUN134702	3098886	A	G	CCP45588	Rv2789c	lipid metabolism	fadE21	CDS	NONSYNONYMOUS	F	S	18	0.001	2.53	41	novel	DELETERIOUS
TUN134702	3708566	C	A	CCP46142	Rv3322c	intermediary metabolism and respiration	NA	CDS	NONSYNONYMOUS	V	F	163	0.041	3.40	4	novel	DELETERIOUS
TUN134702	3892558	G	A	CCP46298	Rv3476c	cell wall and cell processes	kgtP	CDS	NONSYNONYMOUS	S	L	388	0.001	2.56	176	novel	DELETERIOUS
TUN134702	4026899	G	A	CCP46408	Rv3585	information pathways	radA	CDS	SYNONYMOUS	Q	Q	152	0.020	2.66	128	novel	DELETERIOUS
TUN134702	4172507	G	T	CCP46553	Rv3726	intermediary metabolism and respiration	NA	CDS	NONSYNONYMOUS	G	C	363	0.003	2.75	29	novel	DELETERIOUS
TUN18016	316129	C	G	CCP42993	Rv0264c	conserved hypotheticals	NA	CDS	NONSYNONYMOUS	G	A	96	0.000	2.61	41	novel	DELETERIOUS
TUN18016	444351	G	T	CCP43096	Rv0366c	conserved hypotheticals	NA	CDS	NONSYNONYMOUS	N	K	155	0.011	2.65	26	novel	DELETERIOUS
TUN18016	533611	G	T	CCP43175	Rv0444c	information pathways	rskA	CDS	NONSYNONYMOUS	A	E	60	0.039	2.75	18	novel	DELETERIOUS
TUN18016	548559	C	T	CCP43190	Rv0457c	intermediary metabolism and respiration	NA	CDS	NONSYNONYMOUS	G	D	350	0.042	2.61	78	novel	DELETERIOUS
TUN18016	682294	C	A	CCP43323	Rv0585c	cell wall and cell processes	NA	CDS	NONSYNONYMOUS	R	L	660	0.018	3.48	15	novel	DELETERIOUS
TUN18016	906857	A	G	CCP43560	Rv0812	intermediary metabolism and respiration	NA	CDS	NONSYNONYMOUS	I	M	145	0.043	2.75	39	novel	DELETERIOUS
TUN18016	995898	A	C	CCP43641	Rv0893c	lipid metabolism	NA	CDS	NONSYNONYMOUS	F	C	133	0.001	2.66	70	novel	DELETERIOUS
TUN18016	1112110	C	G	CCP43745	Rv0995	information pathways	rimJ	CDS	NONSYNONYMOUS	L	V	167	0.004	2.67	68	novel	DELETERIOUS
TUN18016	1203500	C	T	CCP43829	Rv1078	conserved hypotheticals	pra	CDS	NONSYNONYMOUS	P	L	63	0.003	2.74	68	novel	DELETERIOUS
TUN18016	1483052	A	G	CCP44077	Rv1320c	intermediary metabolism and respiration	NA	CDS	NONSYNONYMOUS	F	S	389	0.001	2.60	47	novel	DELETERIOUS
TUN18016	1732169	T	C	CCP44294	Rv1530	intermediary metabolism and respiration	adh	CDS	NONSYNONYMOUS	F	S	266	0.021	3.46	6	novel	DELETERIOUS
TUN18016	2123181	C	T	CCP44639	Rv1873	conserved hypotheticals	NA	CDS	NONSYNONYMOUS	S	L	3	0.038	3.15	16	novel	DELETERIOUS
TUN18016	2192033	A	C	CCP44705	Rv1938	virulence, detoxification, adaptation	ephB	CDS	NONSYNONYMOUS	Q	P	336	0.004	2.61	47	novel	DELETERIOUS
TUN18016	2472773	C	A	CCP44985	Rv2208	intermediary metabolism and respiration	cobS	CDS	NONSYNONYMOUS	P	Q	94	0.023	2.60	37	novel	DELETERIOUS
TUN18016	2602846	T	G	CCP45116	Rv2329c	cell wall and cell processes	narK1	CDS	NONSYNONYMOUS	T	P	206	0.016	2.64	85	novel	DELETERIOUS
TUN18016	2621319	G	C	CCP45131	Rv2343c	information pathways	dnaG	CDS	NONSYNONYMOUS	F	L	378	0.002	2.63	120	novel	DELETERIOUS
TUN18016	2723471	A	C	CCP45217	Rv2426c	conserved hypotheticals	NA	CDS	NONSYNONYMOUS	L	R	238	0.000	2.59	189	novel	DELETERIOUS
TUN18016	2776801	G	A	CCP45268	Rv2474c	conserved hypotheticals	NA	CDS	NONSYNONYMOUS	R	W	57	0.000	2.73	25	novel	DELETERIOUS
TUN18016	2816757	C	T	CCP45295	Rv2501c	lipid metabolism	accA1	CDS	NONSYNONYMOUS	V	I	42	0.004	2.62	128	novel	DELETERIOUS
TUN18016	3011442	C	G	CCP45492	Rv2694c	conserved hypotheticals	NA	CDS	NONSYNONYMOUS	G	A	109	0.008	2.64	40	novel	DELETERIOUS
TUN18016	3073868	T	C	CCP45563	Rv2764c	intermediary metabolism and respiration	thyA	CDS	NONSYNONYMOUS	T	A	202	0.004	3.29	399	novel	DELETERIOUS
TUN18016	3588086	T	A	CCP46027	Rv3211	information pathways	rhlE	CDS	NONSYNONYMOUS	C	S	97	0.047	2.46	150	novel	DELETERIOUS
TUN18016	4026899	G	A	CCP46408	Rv3585	information pathways	radA	CDS	SYNONYMOUS	Q	Q	152	0.020	2.66	128	novel	DELETERIOUS
TUN18016	4159101	C	G	CCP46540	Rv3714c	conserved hypotheticals	NA	CDS	NONSYNONYMOUS	D	H	241	0.001	2.70	51	novel	DELETERIOUS
TUN18016	4275359	G	C	CCP46640	Rv3811	conserved hypotheticals	NA	CDS	NONSYNONYMOUS	A	P	188	0.036	2.72	26	novel	DELETERIOUS
TUN18016	4400418	C	G	CCP46740	Rv3911	information pathways	sigM	CDS	NONSYNONYMOUS	S	W	78	0.004	2.66	73	novel	DELETERIOUS
TUN191701	125482	T	G	CCP42831	Rv0106	conserved hypotheticals	NA	CDS	NONSYNONYMOUS	F	C	370	0.000	2.60	29	novel	DELETERIOUS
TUN191701	159174	G	T	CCP42856	Rv0131c	lipid metabolism	fadE1	CDS	NONSYNONYMOUS	T	N	162	0.028	2.62	78	novel	DELETERIOUS
TUN191701	182960	G	A	CCP42879	Rv0154c	lipid metabolism	fadE2	CDS	NONSYNONYMOUS	T	I	80	0.026	2.74	398	novel	DELETERIOUS
TUN191701	316129	C	G	CCP42993	Rv0264c	conserved hypotheticals	NA	CDS	NONSYNONYMOUS	G	A	96	0.000	2.61	41	novel	DELETERIOUS
TUN191701	444351	G	T	CCP43096	Rv0366c	conserved hypotheticals	NA	CDS	NONSYNONYMOUS	N	K	155	0.011	2.65	26	novel	DELETERIOUS
TUN191701	533611	G	T	CCP43175	Rv0444c	information pathways	rskA	CDS	NONSYNONYMOUS	A	E	60	0.039	2.75	18	novel	DELETERIOUS
TUN191701	906857	A	G	CCP43560	Rv0812	intermediary metabolism and respiration	NA	CDS	NONSYNONYMOUS	I	M	145	0.043	2.75	39	novel	DELETERIOUS
TUN191701	995898	A	C	CCP43641	Rv0893c	lipid metabolism	NA	CDS	NONSYNONYMOUS	F	C	133	0.001	2.66	70	novel	DELETERIOUS
TUN191701	1068065	G	T	CCP43704	Rv0956	intermediary metabolism and respiration	purN	CDS	NONSYNONYMOUS	G	C	169	0.013	2.57	159	novel	DELETERIOUS
TUN191701	1203500	C	T	CCP43829	Rv1078	conserved hypotheticals	pra	CDS	NONSYNONYMOUS	P	L	63	0.003	2.74	68	novel	DELETERIOUS
TUN191701	1732169	T	C	CCP44294	Rv1530	intermediary metabolism and respiration	adh	CDS	NONSYNONYMOUS	F	S	266	0.021	3.46	6	novel	DELETERIOUS
TUN191701	2123181	C	T	CCP44639	Rv1873	conserved hypotheticals	NA	CDS	NONSYNONYMOUS	S	L	3	0.038	3.15	16	novel	DELETERIOUS
TUN191701	2385176	A	C	CCP44899	Rv2124c	intermediary metabolism and respiration	metH	CDS	NONSYNONYMOUS	C	G	298	0.000	2.58	146	novel	DELETERIOUS
TUN191701	2472773	C	A	CCP44985	Rv2208	intermediary metabolism and respiration	cobS	CDS	NONSYNONYMOUS	P	Q	94	0.023	2.60	37	novel	DELETERIOUS
TUN191701	2602846	T	G	CCP45116	Rv2329c	cell wall and cell processes	narK1	CDS	NONSYNONYMOUS	T	P	206	0.016	2.64	85	novel	DELETERIOUS
TUN191701	2776801	G	A	CCP45268	Rv2474c	conserved hypotheticals	NA	CDS	NONSYNONYMOUS	R	W	57	0.000	2.73	25	novel	DELETERIOUS
TUN191701	2916654	G	A	CCP45385	Rv2589	intermediary metabolism and respiration	gabT	CDS	NONSYNONYMOUS	E	K	99	0.003	2.65	225	novel	DELETERIOUS
TUN191701	3011442	C	G	CCP45492	Rv2694c	conserved hypotheticals	NA	CDS	NONSYNONYMOUS	G	A	109	0.008	2.64	40	novel	DELETERIOUS
TUN191701	3073868	T	C	CCP45563	Rv2764c	intermediary metabolism and respiration	thyA	CDS	NONSYNONYMOUS	T	A	202	0.004	3.29	399	novel	DELETERIOUS
TUN191701	4026899	G	A	CCP46408	Rv3585	information pathways	radA	CDS	SYNONYMOUS	Q	Q	152	0.020	2.66	128	novel	DELETERIOUS
TUN193008	316129	C	G	CCP42993	Rv0264c	conserved hypotheticals	NA	CDS	NONSYNONYMOUS	G	A	96	0.000	2.61	41	novel	DELETERIOUS
TUN193008	444351	G	T	CCP43096	Rv0366c	conserved hypotheticals	NA	CDS	NONSYNONYMOUS	N	K	155	0.011	2.65	26	novel	DELETERIOUS
TUN193008	533611	G	T	CCP43175	Rv0444c	information pathways	rskA	CDS	NONSYNONYMOUS	A	E	60	0.039	2.75	18	novel	DELETERIOUS
TUN193008	548559	C	T	CCP43190	Rv0457c	intermediary metabolism and respiration	NA	CDS	NONSYNONYMOUS	G	D	350	0.042	2.61	78	novel	DELETERIOUS
TUN193008	720888	A	G	CCP43370	Rv0629c	information pathways	recD	CDS	NONSYNONYMOUS	L	P	282	0.001	2.54	40	novel	DELETERIOUS
TUN193008	906857	A	G	CCP43560	Rv0812	intermediary metabolism and respiration	NA	CDS	NONSYNONYMOUS	I	M	145	0.043	2.75	39	novel	DELETERIOUS
TUN193008	995898	A	C	CCP43641	Rv0893c	lipid metabolism	NA	CDS	NONSYNONYMOUS	F	C	133	0.001	2.66	70	novel	DELETERIOUS
TUN193008	1203500	C	T	CCP43829	Rv1078	conserved hypotheticals	pra	CDS	NONSYNONYMOUS	P	L	63	0.003	2.74	68	novel	DELETERIOUS
TUN193008	1483052	A	G	CCP44077	Rv1320c	intermediary metabolism and respiration	NA	CDS	NONSYNONYMOUS	F	S	389	0.001	2.60	47	novel	DELETERIOUS
TUN193008	1605432	G	T	CCP44188	Rv1429	conserved hypotheticals	NA	CDS	NONSYNONYMOUS	L	F	185	0.000	3.45	3	novel	DELETERIOUS
TUN193008	1732169	T	C	CCP44294	Rv1530	intermediary metabolism and respiration	adh	CDS	NONSYNONYMOUS	F	S	266	0.021	3.46	6	novel	DELETERIOUS
TUN193008	2123181	C	T	CCP44639	Rv1873	conserved hypotheticals	NA	CDS	NONSYNONYMOUS	S	L	3	0.038	3.15	16	novel	DELETERIOUS
TUN193008	2472773	C	A	CCP44985	Rv2208	intermediary metabolism and respiration	cobS	CDS	NONSYNONYMOUS	P	Q	94	0.023	2.60	37	novel	DELETERIOUS
TUN193008	2602846	T	G	CCP45116	Rv2329c	cell wall and cell processes	narK1	CDS	NONSYNONYMOUS	T	P	206	0.016	2.64	85	novel	DELETERIOUS
TUN193008	2621319	G	C	CCP45131	Rv2343c	information pathways	dnaG	CDS	NONSYNONYMOUS	F	L	378	0.002	2.63	120	novel	DELETERIOUS
TUN193008	2776801	G	A	CCP45268	Rv2474c	conserved hypotheticals	NA	CDS	NONSYNONYMOUS	R	W	57	0.000	2.73	25	novel	DELETERIOUS
TUN193008	3011442	C	G	CCP45492	Rv2694c	conserved hypotheticals	NA	CDS	NONSYNONYMOUS	G	A	109	0.008	2.64	40	novel	DELETERIOUS
TUN193008	3073868	T	C	CCP45563	Rv2764c	intermediary metabolism and respiration	thyA	CDS	NONSYNONYMOUS	T	A	202	0.004	3.29	399	novel	DELETERIOUS
TUN193008	3400910	C	T	CCP45849	Rv3040c	conserved hypotheticals	NA	CDS	NONSYNONYMOUS	G	E	50	0.049	2.68	57	novel	DELETERIOUS
TUN193008	4026899	G	A	CCP46408	Rv3585	information pathways	radA	CDS	SYNONYMOUS	Q	Q	152	0.020	2.66	128	novel	DELETERIOUS
TUN193008	4027555	T	C	CCP46408	Rv3585	information pathways	radA	CDS	NONSYNONYMOUS	L	P	371	0.000	2.66	128	novel	DELETERIOUS
TUN193008	4159101	C	G	CCP46540	Rv3714c	conserved hypotheticals	NA	CDS	NONSYNONYMOUS	D	H	241	0.001	2.70	51	novel	DELETERIOUS
TUN193008	4400418	C	G	CCP46740	Rv3911	information pathways	sigM	CDS	NONSYNONYMOUS	S	W	78	0.004	2.66	73	novel	DELETERIOUS
TUN206901	125482	T	G	CCP42831	Rv0106	conserved hypotheticals	NA	CDS	NONSYNONYMOUS	F	C	370	0.000	2.60	29	novel	DELETERIOUS
TUN206901	159174	G	T	CCP42856	Rv0131c	lipid metabolism	fadE1	CDS	NONSYNONYMOUS	T	N	162	0.028	2.62	78	novel	DELETERIOUS
TUN206901	182960	G	A	CCP42879	Rv0154c	lipid metabolism	fadE2	CDS	NONSYNONYMOUS	T	I	80	0.026	2.74	398	novel	DELETERIOUS
TUN206901	316129	C	G	CCP42993	Rv0264c	conserved hypotheticals	NA	CDS	NONSYNONYMOUS	G	A	96	0.000	2.61	41	novel	DELETERIOUS
TUN206901	444351	G	T	CCP43096	Rv0366c	conserved hypotheticals	NA	CDS	NONSYNONYMOUS	N	K	155	0.011	2.65	26	novel	DELETERIOUS
TUN206901	533611	G	T	CCP43175	Rv0444c	information pathways	rskA	CDS	NONSYNONYMOUS	A	E	60	0.039	2.75	18	novel	DELETERIOUS
TUN206901	906857	A	G	CCP43560	Rv0812	intermediary metabolism and respiration	NA	CDS	NONSYNONYMOUS	I	M	145	0.043	2.75	39	novel	DELETERIOUS
TUN206901	995898	A	C	CCP43641	Rv0893c	lipid metabolism	NA	CDS	NONSYNONYMOUS	F	C	133	0.001	2.66	70	novel	DELETERIOUS
TUN206901	1068065	G	T	CCP43704	Rv0956	intermediary metabolism and respiration	purN	CDS	NONSYNONYMOUS	G	C	169	0.013	2.57	159	novel	DELETERIOUS
TUN206901	1203500	C	T	CCP43829	Rv1078	conserved hypotheticals	pra	CDS	NONSYNONYMOUS	P	L	63	0.003	2.74	68	novel	DELETERIOUS
TUN206901	1732169	T	C	CCP44294	Rv1530	intermediary metabolism and respiration	adh	CDS	NONSYNONYMOUS	F	S	266	0.021	3.46	6	novel	DELETERIOUS
TUN206901	2123181	C	T	CCP44639	Rv1873	conserved hypotheticals	NA	CDS	NONSYNONYMOUS	S	L	3	0.038	3.15	16	novel	DELETERIOUS
TUN206901	2385176	A	C	CCP44899	Rv2124c	intermediary metabolism and respiration	metH	CDS	NONSYNONYMOUS	C	G	298	0.000	2.58	146	novel	DELETERIOUS
TUN206901	2472773	C	A	CCP44985	Rv2208	intermediary metabolism and respiration	cobS	CDS	NONSYNONYMOUS	P	Q	94	0.023	2.60	37	novel	DELETERIOUS
TUN206901	2602846	T	G	CCP45116	Rv2329c	cell wall and cell processes	narK1	CDS	NONSYNONYMOUS	T	P	206	0.016	2.64	85	novel	DELETERIOUS
TUN206901	2776801	G	A	CCP45268	Rv2474c	conserved hypotheticals	NA	CDS	NONSYNONYMOUS	R	W	57	0.000	2.73	25	novel	DELETERIOUS
TUN206901	2916654	G	A	CCP45385	Rv2589	intermediary metabolism and respiration	gabT	CDS	NONSYNONYMOUS	E	K	99	0.003	2.65	225	novel	DELETERIOUS
TUN206901	3011442	C	G	CCP45492	Rv2694c	conserved hypotheticals	NA	CDS	NONSYNONYMOUS	G	A	109	0.008	2.64	40	novel	DELETERIOUS
TUN206901	3073868	T	C	CCP45563	Rv2764c	intermediary metabolism and respiration	thyA	CDS	NONSYNONYMOUS	T	A	202	0.004	3.29	399	novel	DELETERIOUS
TUN206901	4026899	G	A	CCP46408	Rv3585	information pathways	radA	CDS	SYNONYMOUS	Q	Q	152	0.020	2.66	128	novel	DELETERIOUS
TUN222006	316129	C	G	CCP42993	Rv0264c	conserved hypotheticals	NA	CDS	NONSYNONYMOUS	G	A	96	0.000	2.61	41	novel	DELETERIOUS
TUN222006	444351	G	T	CCP43096	Rv0366c	conserved hypotheticals	NA	CDS	NONSYNONYMOUS	N	K	155	0.011	2.65	26	novel	DELETERIOUS
TUN222006	533611	G	T	CCP43175	Rv0444c	information pathways	rskA	CDS	NONSYNONYMOUS	A	E	60	0.039	2.75	18	novel	DELETERIOUS
TUN222006	906857	A	G	CCP43560	Rv0812	intermediary metabolism and respiration	NA	CDS	NONSYNONYMOUS	I	M	145	0.043	2.75	39	novel	DELETERIOUS
TUN222006	995898	A	C	CCP43641	Rv0893c	lipid metabolism	NA	CDS	NONSYNONYMOUS	F	C	133	0.001	2.66	70	novel	DELETERIOUS
TUN222006	1094941	A	C	CCP43729	Rv0979A	information pathways	rpmF	CDS	NONSYNONYMOUS	Q	P	19	0.003	3.22	83	novel	DELETERIOUS
TUN222006	1203500	C	T	CCP43829	Rv1078	conserved hypotheticals	pra	CDS	NONSYNONYMOUS	P	L	63	0.003	2.74	68	novel	DELETERIOUS
TUN222006	1505340	G	A	CCP44096	Rv1338	cell wall and cell processes	murI	CDS	NONSYNONYMOUS	R	H	89	0.042	2.46	146	novel	DELETERIOUS
TUN222006	1623573	A	G	CCP44203	Rv1444c	conserved hypotheticals	NA	CDS	NONSYNONYMOUS	L	P	42	0.004	2.93	14	novel	DELETERIOUS
TUN222006	1732169	T	C	CCP44294	Rv1530	intermediary metabolism and respiration	adh	CDS	NONSYNONYMOUS	F	S	266	0.021	3.46	6	novel	DELETERIOUS
TUN222006	1938359	G	T	CCP44476	Rv1710	cell wall and cell processes	scpB	CDS	NONSYNONYMOUS	G	W	72	0.017	2.68	122	novel	DELETERIOUS
TUN222006	2036506	C	T	CCP44563	Rv1797	cell wall and cell processes	eccE5	CDS	NONSYNONYMOUS	R	C	342	0.002	3.44	8	novel	DELETERIOUS
TUN222006	2123181	C	T	CCP44639	Rv1873	conserved hypotheticals	NA	CDS	NONSYNONYMOUS	S	L	3	0.038	3.15	16	novel	DELETERIOUS
TUN222006	2161286	G	C	CCP44682	Rv1915	intermediary metabolism and respiration	aceAa	CDS	NONSYNONYMOUS	G	A	275	0.000	2.68	46	novel	DELETERIOUS
TUN222006	2472773	C	A	CCP44985	Rv2208	intermediary metabolism and respiration	cobS	CDS	NONSYNONYMOUS	P	Q	94	0.023	2.60	37	novel	DELETERIOUS
TUN222006	2602846	T	G	CCP45116	Rv2329c	cell wall and cell processes	narK1	CDS	NONSYNONYMOUS	T	P	206	0.016	2.64	85	novel	DELETERIOUS
TUN222006	2776801	G	A	CCP45268	Rv2474c	conserved hypotheticals	NA	CDS	NONSYNONYMOUS	R	W	57	0.000	2.73	25	novel	DELETERIOUS
TUN222006	3011442	C	G	CCP45492	Rv2694c	conserved hypotheticals	NA	CDS	NONSYNONYMOUS	G	A	109	0.008	2.64	40	novel	DELETERIOUS
TUN222006	3044077	G	C	CCP45529	Rv2731	conserved hypotheticals	NA	CDS	NONSYNONYMOUS	R	P	351	0.003	2.51	72	novel	DELETERIOUS
TUN222006	3073868	T	C	CCP45563	Rv2764c	intermediary metabolism and respiration	thyA	CDS	NONSYNONYMOUS	T	A	202	0.004	3.29	399	novel	DELETERIOUS
TUN222006	3600332	C	A	CCP46041	Rv3224	intermediary metabolism and respiration	NA	CDS	NONSYNONYMOUS	A	D	161	0.017	2.14	247	novel	DELETERIOUS
TUN222006	4026899	G	A	CCP46408	Rv3585	information pathways	radA	CDS	SYNONYMOUS	Q	Q	152	0.020	2.66	128	novel	DELETERIOUS
TUN228403	316129	C	G	CCP42993	Rv0264c	conserved hypotheticals	NA	CDS	NONSYNONYMOUS	G	A	96	0.000	2.61	41	novel	DELETERIOUS
TUN228403	444351	G	T	CCP43096	Rv0366c	conserved hypotheticals	NA	CDS	NONSYNONYMOUS	N	K	155	0.011	2.65	26	novel	DELETERIOUS
TUN228403	533611	G	T	CCP43175	Rv0444c	information pathways	rskA	CDS	NONSYNONYMOUS	A	E	60	0.039	2.75	18	novel	DELETERIOUS
TUN228403	629497	G	T	CCP43275	Rv0537c	cell wall and cell processes	NA	CDS	NONSYNONYMOUS	P	T	79	0.016	3.05	13	novel	DELETERIOUS
TUN228403	906857	A	G	CCP43560	Rv0812	intermediary metabolism and respiration	NA	CDS	NONSYNONYMOUS	I	M	145	0.043	2.75	39	novel	DELETERIOUS
TUN228403	995898	A	C	CCP43641	Rv0893c	lipid metabolism	NA	CDS	NONSYNONYMOUS	F	C	133	0.001	2.66	70	novel	DELETERIOUS
TUN228403	1203500	C	T	CCP43829	Rv1078	conserved hypotheticals	pra	CDS	NONSYNONYMOUS	P	L	63	0.003	2.74	68	novel	DELETERIOUS
TUN228403	1370036	G	A	CCP43982	Rv1226c	cell wall and cell processes	NA	CDS	NONSYNONYMOUS	S	F	87	0.004	2.88	15	novel	DELETERIOUS
TUN228403	1566108	A	C	CCP44150	Rv1391	intermediary metabolism and respiration	dfp	CDS	NONSYNONYMOUS	Y	S	223	0.019	2.46	181	novel	DELETERIOUS
TUN228403	1590790	C	T	CCP44174	Rv1415	intermediary metabolism and respiration	ribA2	CDS	NONSYNONYMOUS	R	W	132	0.009	2.76	399	novel	DELETERIOUS
TUN228403	1732169	T	C	CCP44294	Rv1530	intermediary metabolism and respiration	adh	CDS	NONSYNONYMOUS	F	S	266	0.021	3.46	6	novel	DELETERIOUS
TUN228403	1888470	G	T	CCP44429	Rv1664	lipid metabolism	pks9	CDS	NONSYNONYMOUS	V	L	149	0.017	2.63	48	novel	DELETERIOUS
TUN228403	2123181	C	T	CCP44639	Rv1873	conserved hypotheticals	NA	CDS	NONSYNONYMOUS	S	L	3	0.038	3.15	16	novel	DELETERIOUS
TUN228403	2178233	T	G	CCP44692	Rv1925	lipid metabolism	fadD31	CDS	NONSYNONYMOUS	L	V	383	0.004	2.63	61	novel	DELETERIOUS
TUN228403	2472773	C	A	CCP44985	Rv2208	intermediary metabolism and respiration	cobS	CDS	NONSYNONYMOUS	P	Q	94	0.023	2.60	37	novel	DELETERIOUS
TUN228403	2602846	T	G	CCP45116	Rv2329c	cell wall and cell processes	narK1	CDS	NONSYNONYMOUS	T	P	206	0.016	2.64	85	novel	DELETERIOUS
TUN228403	2776801	G	A	CCP45268	Rv2474c	conserved hypotheticals	NA	CDS	NONSYNONYMOUS	R	W	57	0.000	2.73	25	novel	DELETERIOUS
TUN228403	3011442	C	G	CCP45492	Rv2694c	conserved hypotheticals	NA	CDS	NONSYNONYMOUS	G	A	109	0.008	2.64	40	novel	DELETERIOUS
TUN228403	3073868	T	C	CCP45563	Rv2764c	intermediary metabolism and respiration	thyA	CDS	NONSYNONYMOUS	T	A	202	0.004	3.29	399	novel	DELETERIOUS
TUN228403	3596103	G	A	CCP46036	Rv3220c	regulatory proteins	NA	CDS	NONSYNONYMOUS	R	W	478	0.018	2.63	58	novel	DELETERIOUS
TUN228403	4026899	G	A	CCP46408	Rv3585	information pathways	radA	CDS	SYNONYMOUS	Q	Q	152	0.020	2.66	128	novel	DELETERIOUS
TUN252604	316129	C	G	CCP42993	Rv0264c	conserved hypotheticals	NA	CDS	NONSYNONYMOUS	G	A	96	0.000	2.61	41	novel	DELETERIOUS
TUN252604	404386	C	T	CCP43068	Rv0338c	intermediary metabolism and respiration	NA	CDS	NONSYNONYMOUS	A	T	486	0.003	2.64	76	novel	DELETERIOUS
TUN252604	444351	G	T	CCP43096	Rv0366c	conserved hypotheticals	NA	CDS	NONSYNONYMOUS	N	K	155	0.011	2.65	26	novel	DELETERIOUS
TUN252604	533611	G	T	CCP43175	Rv0444c	information pathways	rskA	CDS	NONSYNONYMOUS	A	E	60	0.039	2.75	18	novel	DELETERIOUS
TUN252604	548559	C	T	CCP43190	Rv0457c	intermediary metabolism and respiration	NA	CDS	NONSYNONYMOUS	G	D	350	0.042	2.61	78	novel	DELETERIOUS
TUN252604	906857	A	G	CCP43560	Rv0812	intermediary metabolism and respiration	NA	CDS	NONSYNONYMOUS	I	M	145	0.043	2.75	39	novel	DELETERIOUS
TUN252604	995898	A	C	CCP43641	Rv0893c	lipid metabolism	NA	CDS	NONSYNONYMOUS	F	C	133	0.001	2.66	70	novel	DELETERIOUS
TUN252604	1178054	C	T	CCP43807	Rv1056	conserved hypotheticals	NA	CDS	NONSYNONYMOUS	R	C	143	0.004	2.64	31	novel	DELETERIOUS
TUN252604	1203500	C	T	CCP43829	Rv1078	conserved hypotheticals	pra	CDS	NONSYNONYMOUS	P	L	63	0.003	2.74	68	novel	DELETERIOUS
TUN252604	1483052	A	G	CCP44077	Rv1320c	intermediary metabolism and respiration	NA	CDS	NONSYNONYMOUS	F	S	389	0.001	2.60	47	novel	DELETERIOUS
TUN252604	1515696	T	G	CCP44107	Rv1349	cell wall and cell processes	irtB	CDS	NONSYNONYMOUS	F	C	25	0.015	2.75	18	novel	DELETERIOUS
TUN252604	1732169	T	C	CCP44294	Rv1530	intermediary metabolism and respiration	adh	CDS	NONSYNONYMOUS	F	S	266	0.021	3.46	6	novel	DELETERIOUS
TUN252604	2085463	C	T	CCP44603	Rv1837c	intermediary metabolism and respiration	glcB	CDS	NONSYNONYMOUS	G	S	507	0.001	2.90	288	novel	DELETERIOUS
TUN252604	2123181	C	T	CCP44639	Rv1873	conserved hypotheticals	NA	CDS	NONSYNONYMOUS	S	L	3	0.038	3.15	16	novel	DELETERIOUS
TUN252604	2472773	C	A	CCP44985	Rv2208	intermediary metabolism and respiration	cobS	CDS	NONSYNONYMOUS	P	Q	94	0.023	2.60	37	novel	DELETERIOUS
TUN252604	2602846	T	G	CCP45116	Rv2329c	cell wall and cell processes	narK1	CDS	NONSYNONYMOUS	T	P	206	0.016	2.64	85	novel	DELETERIOUS
TUN252604	2621319	G	C	CCP45131	Rv2343c	information pathways	dnaG	CDS	NONSYNONYMOUS	F	L	378	0.002	2.63	120	novel	DELETERIOUS
TUN252604	2776801	G	A	CCP45268	Rv2474c	conserved hypotheticals	NA	CDS	NONSYNONYMOUS	R	W	57	0.000	2.73	25	novel	DELETERIOUS
TUN252604	3011442	C	G	CCP45492	Rv2694c	conserved hypotheticals	NA	CDS	NONSYNONYMOUS	G	A	109	0.008	2.64	40	novel	DELETERIOUS
TUN252604	3073868	T	C	CCP45563	Rv2764c	intermediary metabolism and respiration	thyA	CDS	NONSYNONYMOUS	T	A	202	0.004	3.29	399	novel	DELETERIOUS
TUN252604	3258805	G	A	CCP45736	Rv2933	lipid metabolism	ppsC	CDS	NONSYNONYMOUS	A	T	1041	0.025	2.64	26	novel	DELETERIOUS
TUN252604	3536981	G	T	CCP45979	Rv3168	virulence, detoxification, adaptation	NA	CDS	NONSYNONYMOUS	A	S	294	0.019	2.59	32	novel	DELETERIOUS
TUN252604	3680957	G	A	CCP46115	Rv3296	information pathways	lhr	CDS	NONSYNONYMOUS	A	T	1395	0.017	2.58	149	novel	DELETERIOUS
TUN252604	4026899	G	A	CCP46408	Rv3585	information pathways	radA	CDS	SYNONYMOUS	Q	Q	152	0.020	2.66	128	novel	DELETERIOUS
TUN252604	4159101	C	G	CCP46540	Rv3714c	conserved hypotheticals	NA	CDS	NONSYNONYMOUS	D	H	241	0.001	2.70	51	novel	DELETERIOUS
TUN252604	4400418	C	G	CCP46740	Rv3911	information pathways	sigM	CDS	NONSYNONYMOUS	S	W	78	0.004	2.66	73	novel	DELETERIOUS
TUN252604	4408061	G	A	CCP46748	Rv3919c	cell wall and cell processes	gid	CDS	NONSYNONYMOUS	H	Y	48	0.000	2.64	86	novel	DELETERIOUS
TUN30613	82884	T	C	CCP42797	Rv0074	conserved hypotheticals	NA	CDS	NONSYNONYMOUS	V	A	46	0.025	3.32	5	novel	DELETERIOUS
TUN30613	316129	C	G	CCP42993	Rv0264c	conserved hypotheticals	NA	CDS	NONSYNONYMOUS	G	A	96	0.000	2.61	41	novel	DELETERIOUS
TUN30613	444351	G	T	CCP43096	Rv0366c	conserved hypotheticals	NA	CDS	NONSYNONYMOUS	N	K	155	0.011	2.65	26	novel	DELETERIOUS
TUN30613	533611	G	T	CCP43175	Rv0444c	information pathways	rskA	CDS	NONSYNONYMOUS	A	E	60	0.039	2.75	18	novel	DELETERIOUS
TUN30613	906857	A	G	CCP43560	Rv0812	intermediary metabolism and respiration	NA	CDS	NONSYNONYMOUS	I	M	145	0.043	2.75	39	novel	DELETERIOUS
TUN30613	995898	A	C	CCP43641	Rv0893c	lipid metabolism	NA	CDS	NONSYNONYMOUS	F	C	133	0.001	2.66	70	novel	DELETERIOUS
TUN30613	1003506	T	C	CCP43647	Rv0899	cell wall and cell processes	ompA	CDS	NONSYNONYMOUS	L	P	232	0.022	2.84	111	novel	DELETERIOUS
TUN30613	1203500	C	T	CCP43829	Rv1078	conserved hypotheticals	pra	CDS	NONSYNONYMOUS	P	L	63	0.003	2.74	68	novel	DELETERIOUS
TUN30613	1732169	T	C	CCP44294	Rv1530	intermediary metabolism and respiration	adh	CDS	NONSYNONYMOUS	F	S	266	0.021	3.46	6	novel	DELETERIOUS
TUN30613	2123181	C	T	CCP44639	Rv1873	conserved hypotheticals	NA	CDS	NONSYNONYMOUS	S	L	3	0.038	3.15	16	novel	DELETERIOUS
TUN30613	2229412	C	A	CCP44755	Rv1985c	regulatory proteins	NA	CDS	NONSYNONYMOUS	R	L	164	0.002	2.64	50	novel	DELETERIOUS
TUN30613	2472773	C	A	CCP44985	Rv2208	intermediary metabolism and respiration	cobS	CDS	NONSYNONYMOUS	P	Q	94	0.023	2.60	37	novel	DELETERIOUS
TUN30613	2602846	T	G	CCP45116	Rv2329c	cell wall and cell processes	narK1	CDS	NONSYNONYMOUS	T	P	206	0.016	2.64	85	novel	DELETERIOUS
TUN30613	2776801	G	A	CCP45268	Rv2474c	conserved hypotheticals	NA	CDS	NONSYNONYMOUS	R	W	57	0.000	2.73	25	novel	DELETERIOUS
TUN30613	3011442	C	G	CCP45492	Rv2694c	conserved hypotheticals	NA	CDS	NONSYNONYMOUS	G	A	109	0.008	2.64	40	novel	DELETERIOUS
TUN30613	3044077	G	C	CCP45529	Rv2731	conserved hypotheticals	NA	CDS	NONSYNONYMOUS	R	P	351	0.003	2.51	72	novel	DELETERIOUS
TUN30613	3073868	T	C	CCP45563	Rv2764c	intermediary metabolism and respiration	thyA	CDS	NONSYNONYMOUS	T	A	202	0.004	3.29	399	novel	DELETERIOUS
TUN30613	3184377	T	C	CCP45675	Rv2873	cell wall and cell processes	mpt83	CDS	NONSYNONYMOUS	V	A	158	0.000	2.60	63	novel	DELETERIOUS
TUN30613	4021763	C	A	CCP46402	Rv3579c	intermediary metabolism and respiration	NA	CDS	NONSYNONYMOUS	A	S	211	0.015	2.53	176	novel	DELETERIOUS
TUN30613	4026899	G	A	CCP46408	Rv3585	information pathways	radA	CDS	SYNONYMOUS	Q	Q	152	0.020	2.66	128	novel	DELETERIOUS
TUN66017	82884	T	C	CCP42797	Rv0074	conserved hypotheticals	NA	CDS	NONSYNONYMOUS	V	A	46	0.025	3.32	5	novel	DELETERIOUS
TUN66017	316129	C	G	CCP42993	Rv0264c	conserved hypotheticals	NA	CDS	NONSYNONYMOUS	G	A	96	0.000	2.61	41	novel	DELETERIOUS
TUN66017	444351	G	T	CCP43096	Rv0366c	conserved hypotheticals	NA	CDS	NONSYNONYMOUS	N	K	155	0.011	2.65	26	novel	DELETERIOUS
TUN66017	533611	G	T	CCP43175	Rv0444c	information pathways	rskA	CDS	NONSYNONYMOUS	A	E	60	0.039	2.75	18	novel	DELETERIOUS
TUN66017	906857	A	G	CCP43560	Rv0812	intermediary metabolism and respiration	NA	CDS	NONSYNONYMOUS	I	M	145	0.043	2.75	39	novel	DELETERIOUS
TUN66017	995898	A	C	CCP43641	Rv0893c	lipid metabolism	NA	CDS	NONSYNONYMOUS	F	C	133	0.001	2.66	70	novel	DELETERIOUS
TUN66017	1003506	T	C	CCP43647	Rv0899	cell wall and cell processes	ompA	CDS	NONSYNONYMOUS	L	P	232	0.022	2.84	111	novel	DELETERIOUS
TUN66017	1203500	C	T	CCP43829	Rv1078	conserved hypotheticals	pra	CDS	NONSYNONYMOUS	P	L	63	0.003	2.74	68	novel	DELETERIOUS
TUN66017	1732169	T	C	CCP44294	Rv1530	intermediary metabolism and respiration	adh	CDS	NONSYNONYMOUS	F	S	266	0.021	3.46	6	novel	DELETERIOUS
TUN66017	2123181	C	T	CCP44639	Rv1873	conserved hypotheticals	NA	CDS	NONSYNONYMOUS	S	L	3	0.038	3.15	16	novel	DELETERIOUS
TUN66017	2229412	C	A	CCP44755	Rv1985c	regulatory proteins	NA	CDS	NONSYNONYMOUS	R	L	164	0.002	2.64	50	novel	DELETERIOUS
TUN66017	2472773	C	A	CCP44985	Rv2208	intermediary metabolism and respiration	cobS	CDS	NONSYNONYMOUS	P	Q	94	0.023	2.60	37	novel	DELETERIOUS
TUN66017	2602846	T	G	CCP45116	Rv2329c	cell wall and cell processes	narK1	CDS	NONSYNONYMOUS	T	P	206	0.016	2.64	85	novel	DELETERIOUS
TUN66017	2776801	G	A	CCP45268	Rv2474c	conserved hypotheticals	NA	CDS	NONSYNONYMOUS	R	W	57	0.000	2.73	25	novel	DELETERIOUS
TUN66017	3011442	C	G	CCP45492	Rv2694c	conserved hypotheticals	NA	CDS	NONSYNONYMOUS	G	A	109	0.008	2.64	40	novel	DELETERIOUS
TUN66017	3044077	G	C	CCP45529	Rv2731	conserved hypotheticals	NA	CDS	NONSYNONYMOUS	R	P	351	0.003	2.51	72	novel	DELETERIOUS
TUN66017	3073868	T	C	CCP45563	Rv2764c	intermediary metabolism and respiration	thyA	CDS	NONSYNONYMOUS	T	A	202	0.004	3.29	399	novel	DELETERIOUS
TUN66017	3184377	T	C	CCP45675	Rv2873	cell wall and cell processes	mpt83	CDS	NONSYNONYMOUS	V	A	158	0.000	2.60	63	novel	DELETERIOUS
TUN66017	4021763	C	A	CCP46402	Rv3579c	intermediary metabolism and respiration	NA	CDS	NONSYNONYMOUS	A	S	211	0.015	2.53	176	novel	DELETERIOUS
TUN66017	4026899	G	A	CCP46408	Rv3585	information pathways	radA	CDS	SYNONYMOUS	Q	Q	152	0.020	2.66	128	novel	DELETERIOUS
TUN74005	316129	C	G	CCP42993	Rv0264c	conserved hypotheticals	NA	CDS	NONSYNONYMOUS	G	A	96	0.000	2.61	41	novel	DELETERIOUS
TUN74005	444351	G	T	CCP43096	Rv0366c	conserved hypotheticals	NA	CDS	NONSYNONYMOUS	N	K	155	0.011	2.65	26	novel	DELETERIOUS
TUN74005	533611	G	T	CCP43175	Rv0444c	information pathways	rskA	CDS	NONSYNONYMOUS	A	E	60	0.039	2.75	18	novel	DELETERIOUS
TUN74005	737864	C	G	CCP43386	Rv0643c	lipid metabolism	mmaA3	CDS	NONSYNONYMOUS	V	L	96	0.006	2.47	97	novel	DELETERIOUS
TUN74005	906857	A	G	CCP43560	Rv0812	intermediary metabolism and respiration	NA	CDS	NONSYNONYMOUS	I	M	145	0.043	2.75	39	novel	DELETERIOUS
TUN74005	995898	A	C	CCP43641	Rv0893c	lipid metabolism	NA	CDS	NONSYNONYMOUS	F	C	133	0.001	2.66	70	novel	DELETERIOUS
TUN74005	1134523	C	T	CCP43765	Rv1015c	information pathways	rplY	CDS	NONSYNONYMOUS	E	K	16	0.016	2.63	56	novel	DELETERIOUS
TUN74005	1203500	C	T	CCP43829	Rv1078	conserved hypotheticals	pra	CDS	NONSYNONYMOUS	P	L	63	0.003	2.74	68	novel	DELETERIOUS
TUN74005	1408646	C	G	CCP44016	Rv1260	intermediary metabolism and respiration	NA	CDS	NONSYNONYMOUS	S	W	136	0.002	2.67	33	novel	DELETERIOUS
TUN74005	1732169	T	C	CCP44294	Rv1530	intermediary metabolism and respiration	adh	CDS	NONSYNONYMOUS	F	S	266	0.021	3.46	6	novel	DELETERIOUS
TUN74005	2123181	C	T	CCP44639	Rv1873	conserved hypotheticals	NA	CDS	NONSYNONYMOUS	S	L	3	0.038	3.15	16	novel	DELETERIOUS
TUN74005	2472773	C	A	CCP44985	Rv2208	intermediary metabolism and respiration	cobS	CDS	NONSYNONYMOUS	P	Q	94	0.023	2.60	37	novel	DELETERIOUS
TUN74005	2524494	G	A	CCP45029	Rv2249c	intermediary metabolism and respiration	glpD1	CDS	NONSYNONYMOUS	R	C	100	0.009	2.55	60	novel	DELETERIOUS
TUN74005	2602846	T	G	CCP45116	Rv2329c	cell wall and cell processes	narK1	CDS	NONSYNONYMOUS	T	P	206	0.016	2.64	85	novel	DELETERIOUS
TUN74005	2739277	G	A	CCP45233	Rv2440c	intermediary metabolism and respiration	obg	CDS	NONSYNONYMOUS	A	V	137	0.037	2.59	196	novel	DELETERIOUS
TUN74005	2776801	G	A	CCP45268	Rv2474c	conserved hypotheticals	NA	CDS	NONSYNONYMOUS	R	W	57	0.000	2.73	25	novel	DELETERIOUS
TUN74005	3011442	C	G	CCP45492	Rv2694c	conserved hypotheticals	NA	CDS	NONSYNONYMOUS	G	A	109	0.008	2.64	40	novel	DELETERIOUS
TUN74005	3073868	T	C	CCP45563	Rv2764c	intermediary metabolism and respiration	thyA	CDS	NONSYNONYMOUS	T	A	202	0.004	3.29	399	novel	DELETERIOUS
TUN74005	4026899	G	A	CCP46408	Rv3585	information pathways	radA	CDS	SYNONYMOUS	Q	Q	152	0.020	2.66	128	novel	DELETERIOUS
TUN81807	46858	G	A	CCP42764	Rv0042c	regulatory proteins	NA	CDS	NONSYNONYMOUS	T	I	117	0.000	3.00	21	novel	DELETERIOUS
TUN81807	78278	C	T	CCP42793	Rv0070c	intermediary metabolism and respiration	glyA2	CDS	NONSYNONYMOUS	G	S	207	0.000	3.11	399	novel	DELETERIOUS
TUN81807	174586	C	T	CCP42872	Rv0147	intermediary metabolism and respiration	NA	CDS	NONSYNONYMOUS	P	L	450	0.002	2.67	40	novel	DELETERIOUS
TUN81807	185794	A	T	CCP42882	Rv0157	intermediary metabolism and respiration	pntB	CDS	NONSYNONYMOUS	N	I	248	0.000	2.63	88	novel	DELETERIOUS
TUN81807	316129	C	G	CCP42993	Rv0264c	conserved hypotheticals	NA	CDS	NONSYNONYMOUS	G	A	96	0.000	2.61	41	novel	DELETERIOUS
TUN81807	444351	G	T	CCP43096	Rv0366c	conserved hypotheticals	NA	CDS	NONSYNONYMOUS	N	K	155	0.011	2.65	26	novel	DELETERIOUS
TUN81807	533611	G	T	CCP43175	Rv0444c	information pathways	rskA	CDS	NONSYNONYMOUS	A	E	60	0.039	2.75	18	novel	DELETERIOUS
TUN81807	548559	C	T	CCP43190	Rv0457c	intermediary metabolism and respiration	NA	CDS	NONSYNONYMOUS	G	D	350	0.042	2.61	78	novel	DELETERIOUS
TUN81807	560655	G	C	CCP43202	Rv0469	lipid metabolism	umaA	CDS	NONSYNONYMOUS	E	D	256	0.019	2.50	104	novel	DELETERIOUS
TUN81807	906857	A	G	CCP43560	Rv0812	intermediary metabolism and respiration	NA	CDS	NONSYNONYMOUS	I	M	145	0.043	2.75	39	novel	DELETERIOUS
TUN81807	995898	A	C	CCP43641	Rv0893c	lipid metabolism	NA	CDS	NONSYNONYMOUS	F	C	133	0.001	2.66	70	novel	DELETERIOUS
TUN81807	1112018	G	A	CCP43745	Rv0995	information pathways	rimJ	CDS	NONSYNONYMOUS	R	Q	136	0.000	2.67	68	novel	DELETERIOUS
TUN81807	1142995	C	A	CCP43771	Rv1021	conserved hypotheticals	NA	CDS	NONSYNONYMOUS	H	N	109	0.000	2.65	36	novel	DELETERIOUS
TUN81807	1203500	C	T	CCP43829	Rv1078	conserved hypotheticals	pra	CDS	NONSYNONYMOUS	P	L	63	0.003	2.74	68	novel	DELETERIOUS
TUN81807	1483052	A	G	CCP44077	Rv1320c	intermediary metabolism and respiration	NA	CDS	NONSYNONYMOUS	F	S	389	0.001	2.60	47	novel	DELETERIOUS
TUN81807	1732169	T	C	CCP44294	Rv1530	intermediary metabolism and respiration	adh	CDS	NONSYNONYMOUS	F	S	266	0.021	3.46	6	novel	DELETERIOUS
TUN81807	2123181	C	T	CCP44639	Rv1873	conserved hypotheticals	NA	CDS	NONSYNONYMOUS	S	L	3	0.038	3.15	16	novel	DELETERIOUS
TUN81807	2472773	C	A	CCP44985	Rv2208	intermediary metabolism and respiration	cobS	CDS	NONSYNONYMOUS	P	Q	94	0.023	2.60	37	novel	DELETERIOUS
TUN81807	2602846	T	G	CCP45116	Rv2329c	cell wall and cell processes	narK1	CDS	NONSYNONYMOUS	T	P	206	0.016	2.64	85	novel	DELETERIOUS
TUN81807	2621319	G	C	CCP45131	Rv2343c	information pathways	dnaG	CDS	NONSYNONYMOUS	F	L	378	0.002	2.63	120	novel	DELETERIOUS
TUN81807	2776801	G	A	CCP45268	Rv2474c	conserved hypotheticals	NA	CDS	NONSYNONYMOUS	R	W	57	0.000	2.73	25	novel	DELETERIOUS
TUN81807	3011442	C	G	CCP45492	Rv2694c	conserved hypotheticals	NA	CDS	NONSYNONYMOUS	G	A	109	0.008	2.64	40	novel	DELETERIOUS
TUN81807	3073868	T	C	CCP45563	Rv2764c	intermediary metabolism and respiration	thyA	CDS	NONSYNONYMOUS	T	A	202	0.004	3.29	399	novel	DELETERIOUS
TUN81807	3258805	G	A	CCP45736	Rv2933	lipid metabolism	ppsC	CDS	NONSYNONYMOUS	A	T	1041	0.025	2.64	26	novel	DELETERIOUS
TUN81807	3680957	G	A	CCP46115	Rv3296	information pathways	lhr	CDS	NONSYNONYMOUS	A	T	1395	0.017	2.58	149	novel	DELETERIOUS
TUN81807	3806068	C	T	CCP46212	Rv3391	lipid metabolism	acrA1	CDS	NONSYNONYMOUS	R	C	150	0.000	2.64	37	novel	DELETERIOUS
TUN81807	4026899	G	A	CCP46408	Rv3585	information pathways	radA	CDS	SYNONYMOUS	Q	Q	152	0.020	2.66	128	novel	DELETERIOUS
TUN81807	4159101	C	G	CCP46540	Rv3714c	conserved hypotheticals	NA	CDS	NONSYNONYMOUS	D	H	241	0.001	2.70	51	novel	DELETERIOUS
TUN81807	4400418	C	G	CCP46740	Rv3911	information pathways	sigM	CDS	NONSYNONYMOUS	S	W	78	0.004	2.66	73	novel	DELETERIOUS
TUN93215	316129	C	G	CCP42993	Rv0264c	conserved hypotheticals	NA	CDS	NONSYNONYMOUS	G	A	96	0.000	2.61	41	novel	DELETERIOUS
TUN93215	404386	C	T	CCP43068	Rv0338c	intermediary metabolism and respiration	NA	CDS	NONSYNONYMOUS	A	T	486	0.003	2.64	76	novel	DELETERIOUS
TUN93215	444351	G	T	CCP43096	Rv0366c	conserved hypotheticals	NA	CDS	NONSYNONYMOUS	N	K	155	0.011	2.65	26	novel	DELETERIOUS
TUN93215	533611	G	T	CCP43175	Rv0444c	information pathways	rskA	CDS	NONSYNONYMOUS	A	E	60	0.039	2.75	18	novel	DELETERIOUS
TUN93215	548559	C	T	CCP43190	Rv0457c	intermediary metabolism and respiration	NA	CDS	NONSYNONYMOUS	G	D	350	0.042	2.61	78	novel	DELETERIOUS
TUN93215	906857	A	G	CCP43560	Rv0812	intermediary metabolism and respiration	NA	CDS	NONSYNONYMOUS	I	M	145	0.043	2.75	39	novel	DELETERIOUS
TUN93215	995898	A	C	CCP43641	Rv0893c	lipid metabolism	NA	CDS	NONSYNONYMOUS	F	C	133	0.001	2.66	70	novel	DELETERIOUS
TUN93215	1178054	C	T	CCP43807	Rv1056	conserved hypotheticals	NA	CDS	NONSYNONYMOUS	R	C	143	0.004	2.64	31	novel	DELETERIOUS
TUN93215	1203500	C	T	CCP43829	Rv1078	conserved hypotheticals	pra	CDS	NONSYNONYMOUS	P	L	63	0.003	2.74	68	novel	DELETERIOUS
TUN93215	1298469	G	T	CCP43923	Rv1167c	regulatory proteins	NA	CDS	NONSYNONYMOUS	P	Q	75	0.008	2.64	19	novel	DELETERIOUS
TUN93215	1483052	A	G	CCP44077	Rv1320c	intermediary metabolism and respiration	NA	CDS	NONSYNONYMOUS	F	S	389	0.001	2.60	47	novel	DELETERIOUS
TUN93215	1515696	T	G	CCP44107	Rv1349	cell wall and cell processes	irtB	CDS	NONSYNONYMOUS	F	C	25	0.015	2.75	18	novel	DELETERIOUS
TUN93215	1732169	T	C	CCP44294	Rv1530	intermediary metabolism and respiration	adh	CDS	NONSYNONYMOUS	F	S	266	0.021	3.46	6	novel	DELETERIOUS
TUN93215	2085463	C	T	CCP44603	Rv1837c	intermediary metabolism and respiration	glcB	CDS	NONSYNONYMOUS	G	S	507	0.001	2.90	288	novel	DELETERIOUS
TUN93215	2123181	C	T	CCP44639	Rv1873	conserved hypotheticals	NA	CDS	NONSYNONYMOUS	S	L	3	0.038	3.15	16	novel	DELETERIOUS
TUN93215	2242017	C	T	CCP44769	Rv1997	cell wall and cell processes	ctpF	CDS	NONSYNONYMOUS	S	F	620	0.003	2.64	58	novel	DELETERIOUS
TUN93215	2472773	C	A	CCP44985	Rv2208	intermediary metabolism and respiration	cobS	CDS	NONSYNONYMOUS	P	Q	94	0.023	2.60	37	novel	DELETERIOUS
TUN93215	2602846	T	G	CCP45116	Rv2329c	cell wall and cell processes	narK1	CDS	NONSYNONYMOUS	T	P	206	0.016	2.64	85	novel	DELETERIOUS
TUN93215	2621319	G	C	CCP45131	Rv2343c	information pathways	dnaG	CDS	NONSYNONYMOUS	F	L	378	0.002	2.63	120	novel	DELETERIOUS
TUN93215	2776801	G	A	CCP45268	Rv2474c	conserved hypotheticals	NA	CDS	NONSYNONYMOUS	R	W	57	0.000	2.73	25	novel	DELETERIOUS
TUN93215	3011442	C	G	CCP45492	Rv2694c	conserved hypotheticals	NA	CDS	NONSYNONYMOUS	G	A	109	0.008	2.64	40	novel	DELETERIOUS
TUN93215	3073868	T	C	CCP45563	Rv2764c	intermediary metabolism and respiration	thyA	CDS	NONSYNONYMOUS	T	A	202	0.004	3.29	399	novel	DELETERIOUS
TUN93215	3258805	G	A	CCP45736	Rv2933	lipid metabolism	ppsC	CDS	NONSYNONYMOUS	A	T	1041	0.025	2.64	26	novel	DELETERIOUS
TUN93215	3536981	G	T	CCP45979	Rv3168	virulence, detoxification, adaptation	NA	CDS	NONSYNONYMOUS	A	S	294	0.019	2.59	32	novel	DELETERIOUS
TUN93215	3680957	G	A	CCP46115	Rv3296	information pathways	lhr	CDS	NONSYNONYMOUS	A	T	1395	0.017	2.58	149	novel	DELETERIOUS
TUN93215	4026899	G	A	CCP46408	Rv3585	information pathways	radA	CDS	SYNONYMOUS	Q	Q	152	0.020	2.66	128	novel	DELETERIOUS
TUN93215	4159101	C	G	CCP46540	Rv3714c	conserved hypotheticals	NA	CDS	NONSYNONYMOUS	D	H	241	0.001	2.70	51	novel	DELETERIOUS
TUN93215	4392275	C	G	CCP46736	Rv3907c	information pathways	pcnA	CDS	NONSYNONYMOUS	D	H	267	0.001	2.45	169	novel	DELETERIOUS
TUN93215	4400418	C	G	CCP46740	Rv3911	information pathways	sigM	CDS	NONSYNONYMOUS	S	W	78	0.004	2.66	73	novel	DELETERIOUS

## Sheet: Table S3
Table S3. TUN4.3_CC2 SIFT-results
CHROM	POS	REF_ALLELE	ALT_ALLELE	TRANSCRIPT_ID	GENE_ID	Gene_category	GENE_NAME	REGION	VARIANT_TYPE	REF_AMINO	ALT_AMINO	AMINO_POS	SIFT_SCORE	SIFT_MEDIAN	NUM_SEQS	dbSNP	SIFT_PREDICTION
TUN106116	316129	C	G	CCP42993	Rv0264c	conserved hypotheticals	NA	CDS	NONSYNONYMOUS	G	A	96	0.000	2.61	41	novel	DELETERIOUS
TUN106116	444351	G	T	CCP43096	Rv0366c	conserved hypotheticals	NA	CDS	NONSYNONYMOUS	N	K	155	0.011	2.65	26	novel	DELETERIOUS
TUN106116	742944	G	C	CCP43391	Rv0648	intermediary metabolism and respiration	NA	CDS	NONSYNONYMOUS	G	R	76	0.000	3.19	18	novel	DELETERIOUS
TUN106116	906857	A	G	CCP43560	Rv0812	intermediary metabolism and respiration	NA	CDS	NONSYNONYMOUS	I	M	145	0.043	2.75	39	novel	DELETERIOUS
TUN106116	1030499	C	T	CCP43671	Rv0923c	conserved hypotheticals	NA	CDS	NONSYNONYMOUS	A	T	27	0.018	3.45	87	novel	DELETERIOUS
TUN106116	1083576	G	T	CCP43721	Rv0972c	lipid metabolism	fadE12	CDS	NONSYNONYMOUS	P	T	59	0.002	2.43	95	novel	DELETERIOUS
TUN106116	1177896	C	T	CCP43807	Rv1056	conserved hypotheticals	NA	CDS	NONSYNONYMOUS	A	V	90	0.008	2.65	29	novel	DELETERIOUS
TUN106116	1588846	C	A	CCP44171	Rv1412	intermediary metabolism and respiration	ribC	CDS	NONSYNONYMOUS	L	I	94	0.021	2.43	249	novel	DELETERIOUS
TUN106116	1762615	C	T	CCP44321	Rv1557	cell wall and cell processes	mmpL6	CDS	NONSYNONYMOUS	A	V	291	0.030	3.01	105	novel	DELETERIOUS
TUN106116	1799586	C	G	CCP44363	Rv1599	intermediary metabolism and respiration	hisD	CDS	NONSYNONYMOUS	L	V	2	0.035	2.97	109	novel	DELETERIOUS
TUN106116	1805948	C	T	CCP44370	Rv1606	intermediary metabolism and respiration	hisI	CDS	NONSYNONYMOUS	T	I	99	0.000	2.49	399	novel	DELETERIOUS
TUN106116	1969635	G	T	CCP44509	Rv1743	regulatory proteins	pknE	CDS	NONSYNONYMOUS	G	V	211	0.000	2.71	48	novel	DELETERIOUS
TUN106116	2175487	A	C	CCP44690	Rv1923	intermediary metabolism and respiration	lipD	CDS	NONSYNONYMOUS	K	N	105	0.000	2.64	36	novel	DELETERIOUS
TUN106116	2449396	G	A	CCP44964	Rv2187	lipid metabolism	fadD15	CDS	NONSYNONYMOUS	E	K	413	0.001	2.64	155	novel	DELETERIOUS
TUN106116	3060354	G	C	CCP45547	Rv2748c	cell wall and cell processes	ftsK	CDS	NONSYNONYMOUS	A	G	718	0.003	2.47	164	novel	DELETERIOUS
TUN106116	3065824	G	A	CCP45551	Rv2752c	conserved hypotheticals	NA	CDS	NONSYNONYMOUS	P	L	123	0.033	2.57	197	novel	DELETERIOUS
TUN106116	3073868	T	C	CCP45563	Rv2764c	intermediary metabolism and respiration	thyA	CDS	NONSYNONYMOUS	T	A	202	0.004	3.29	399	novel	DELETERIOUS
TUN106116	3351926	T	C	CCP45799	Rv2994	cell wall and cell processes	NA	CDS	NONSYNONYMOUS	S	P	220	0.011	2.89	31	novel	DELETERIOUS
TUN106116	3537404	A	G	CCP45980	Rv3169	conserved hypotheticals	NA	CDS	NONSYNONYMOUS	N	S	56	0.029	2.63	27	novel	DELETERIOUS
TUN106116	3564400	G	A	CCP46007	Rv3195	conserved hypotheticals	NA	CDS	NONSYNONYMOUS	G	S	13	0.006	2.70	59	novel	DELETERIOUS
TUN106116	3565198	G	A	CCP46007	Rv3195	conserved hypotheticals	NA	CDS	NONSYNONYMOUS	A	T	279	0.002	2.64	65	novel	DELETERIOUS
TUN106116	3643630	G	A	CCP46082	Rv3263	information pathways	NA	CDS	NONSYNONYMOUS	G	S	152	0.023	2.60	19	novel	DELETERIOUS
TUN106116	3827227	C	A	CCP46231	Rv3409c	lipid metabolism	choD	CDS	NONSYNONYMOUS	V	F	501	0.007	2.53	135	novel	DELETERIOUS
TUN106116	4026899	G	A	CCP46408	Rv3585	information pathways	radA	CDS	SYNONYMOUS	Q	Q	152	0.020	2.66	128	novel	DELETERIOUS
TUN120403	316129	C	G	CCP42993	Rv0264c	conserved hypotheticals	NA	CDS	NONSYNONYMOUS	G	A	96	0.000	2.61	41	novel	DELETERIOUS
TUN120403	444351	G	T	CCP43096	Rv0366c	conserved hypotheticals	NA	CDS	NONSYNONYMOUS	N	K	155	0.011	2.65	26	novel	DELETERIOUS
TUN120403	742944	G	C	CCP43391	Rv0648	intermediary metabolism and respiration	NA	CDS	NONSYNONYMOUS	G	R	76	0.000	3.19	18	novel	DELETERIOUS
TUN120403	751501	C	T	CCP43397	Rv0654	intermediary metabolism and respiration	NA	CDS	NONSYNONYMOUS	T	I	501	0.013	3.40	7	novel	DELETERIOUS
TUN120403	788718	G	A	CCP43431	Rv0688	intermediary metabolism and respiration	NA	CDS	NONSYNONYMOUS	S	N	260	0.005	2.66	42	novel	DELETERIOUS
TUN120403	906857	A	G	CCP43560	Rv0812	intermediary metabolism and respiration	NA	CDS	NONSYNONYMOUS	I	M	145	0.043	2.75	39	novel	DELETERIOUS
TUN120403	1083576	G	T	CCP43721	Rv0972c	lipid metabolism	fadE12	CDS	NONSYNONYMOUS	P	T	59	0.002	2.43	95	novel	DELETERIOUS
TUN120403	1177896	C	T	CCP43807	Rv1056	conserved hypotheticals	NA	CDS	NONSYNONYMOUS	A	V	90	0.008	2.65	29	novel	DELETERIOUS
TUN120403	1626832	T	G	CCP44206	Rv1447c	intermediary metabolism and respiration	zwf2	CDS	NONSYNONYMOUS	K	T	44	0.002	2.53	231	novel	DELETERIOUS
TUN120403	1762615	C	T	CCP44321	Rv1557	cell wall and cell processes	mmpL6	CDS	NONSYNONYMOUS	A	V	291	0.030	3.01	105	novel	DELETERIOUS
TUN120403	1799586	C	G	CCP44363	Rv1599	intermediary metabolism and respiration	hisD	CDS	NONSYNONYMOUS	L	V	2	0.035	2.97	109	novel	DELETERIOUS
TUN120403	1805948	C	T	CCP44370	Rv1606	intermediary metabolism and respiration	hisI	CDS	NONSYNONYMOUS	T	I	99	0.000	2.49	399	novel	DELETERIOUS
TUN120403	1969635	G	T	CCP44509	Rv1743	regulatory proteins	pknE	CDS	NONSYNONYMOUS	G	V	211	0.000	2.71	48	novel	DELETERIOUS
TUN120403	2175487	A	C	CCP44690	Rv1923	intermediary metabolism and respiration	lipD	CDS	NONSYNONYMOUS	K	N	105	0.000	2.64	36	novel	DELETERIOUS
TUN120403	2449396	G	A	CCP44964	Rv2187	lipid metabolism	fadD15	CDS	NONSYNONYMOUS	E	K	413	0.001	2.64	155	novel	DELETERIOUS
TUN120403	3060354	G	C	CCP45547	Rv2748c	cell wall and cell processes	ftsK	CDS	NONSYNONYMOUS	A	G	718	0.003	2.47	164	novel	DELETERIOUS
TUN120403	3065824	G	A	CCP45551	Rv2752c	conserved hypotheticals	NA	CDS	NONSYNONYMOUS	P	L	123	0.033	2.57	197	novel	DELETERIOUS
TUN120403	3073868	T	C	CCP45563	Rv2764c	intermediary metabolism and respiration	thyA	CDS	NONSYNONYMOUS	T	A	202	0.004	3.29	399	novel	DELETERIOUS
TUN120403	3317211	G	C	CCP45768	Rv2964	intermediary metabolism and respiration	purU	CDS	NONSYNONYMOUS	G	A	228	0.000	2.67	108	novel	DELETERIOUS
TUN120403	3351926	T	C	CCP45799	Rv2994	cell wall and cell processes	NA	CDS	NONSYNONYMOUS	S	P	220	0.011	2.89	31	novel	DELETERIOUS
TUN120403	3537404	A	G	CCP45980	Rv3169	conserved hypotheticals	NA	CDS	NONSYNONYMOUS	N	S	56	0.029	2.63	27	novel	DELETERIOUS
TUN120403	3564400	G	A	CCP46007	Rv3195	conserved hypotheticals	NA	CDS	NONSYNONYMOUS	G	S	13	0.006	2.70	59	novel	DELETERIOUS
TUN120403	3565198	G	A	CCP46007	Rv3195	conserved hypotheticals	NA	CDS	NONSYNONYMOUS	A	T	279	0.002	2.64	65	novel	DELETERIOUS
TUN120403	3643630	G	A	CCP46082	Rv3263	information pathways	NA	CDS	NONSYNONYMOUS	G	S	152	0.023	2.60	19	novel	DELETERIOUS
TUN120403	4026899	G	A	CCP46408	Rv3585	information pathways	radA	CDS	SYNONYMOUS	Q	Q	152	0.020	2.66	128	novel	DELETERIOUS
TUN135105	126497	G	A	CCP42832	Rv0107c	cell wall and cell processes	ctpI	CDS	NONSYNONYMOUS	R	W	1349	0.001	2.76	25	novel	DELETERIOUS
TUN135105	316129	C	G	CCP42993	Rv0264c	conserved hypotheticals	NA	CDS	NONSYNONYMOUS	G	A	96	0.000	2.61	41	novel	DELETERIOUS
TUN135105	444351	G	T	CCP43096	Rv0366c	conserved hypotheticals	NA	CDS	NONSYNONYMOUS	N	K	155	0.011	2.65	26	novel	DELETERIOUS
TUN135105	559977	G	A	CCP43202	Rv0469	lipid metabolism	umaA	CDS	NONSYNONYMOUS	M	I	30	0.047	2.50	101	novel	DELETERIOUS
TUN135105	906857	A	G	CCP43560	Rv0812	intermediary metabolism and respiration	NA	CDS	NONSYNONYMOUS	I	M	145	0.043	2.75	39	novel	DELETERIOUS
TUN135105	985580	C	T	CCP43635	Rv0887c	conserved hypotheticals	NA	CDS	NONSYNONYMOUS	G	D	131	0.003	2.53	61	novel	DELETERIOUS
TUN135105	1064427	G	A	CCP43701	Rv0953c	intermediary metabolism and respiration	NA	CDS	NONSYNONYMOUS	P	L	179	0.002	2.61	47	novel	DELETERIOUS
TUN135105	1083576	G	T	CCP43721	Rv0972c	lipid metabolism	fadE12	CDS	NONSYNONYMOUS	P	T	59	0.002	2.43	95	novel	DELETERIOUS
TUN135105	1177896	C	T	CCP43807	Rv1056	conserved hypotheticals	NA	CDS	NONSYNONYMOUS	A	V	90	0.008	2.65	29	novel	DELETERIOUS
TUN135105	1194547	T	G	CCP43821	Rv1070c	lipid metabolism	echA8	CDS	NONSYNONYMOUS	D	A	166	0.033	2.54	399	novel	DELETERIOUS
TUN135105	1264619	T	C	CCP43891	Rv1136	lipid metabolism	NA	CDS	NONSYNONYMOUS	I	T	5	0.003	2.55	59	novel	DELETERIOUS
TUN135105	1722862	G	A	CCP44291	Rv1527c	lipid metabolism	pks5	CDS	NONSYNONYMOUS	H	Y	1850	0.000	3.13	26	novel	DELETERIOUS
TUN135105	1762615	C	T	CCP44321	Rv1557	cell wall and cell processes	mmpL6	CDS	NONSYNONYMOUS	A	V	291	0.030	3.01	105	novel	DELETERIOUS
TUN135105	1805948	C	T	CCP44370	Rv1606	intermediary metabolism and respiration	hisI	CDS	NONSYNONYMOUS	T	I	99	0.000	2.49	399	novel	DELETERIOUS
TUN135105	2175487	A	C	CCP44690	Rv1923	intermediary metabolism and respiration	lipD	CDS	NONSYNONYMOUS	K	N	105	0.000	2.64	36	novel	DELETERIOUS
TUN135105	2409877	C	G	CCP44927	Rv2151c	cell wall and cell processes	ftsQ	CDS	NONSYNONYMOUS	Q	H	255	0.006	2.97	20	novel	DELETERIOUS
TUN135105	2572330	C	A	CCP45082	Rv2300c	conserved hypotheticals	NA	CDS	NONSYNONYMOUS	A	S	227	0.029	2.69	57	novel	DELETERIOUS
TUN135105	2590675	C	A	CCP45105	Rv2318	cell wall and cell processes	uspC	CDS	NONSYNONYMOUS	A	E	53	0.000	3.13	16	novel	DELETERIOUS
TUN135105	3060354	G	C	CCP45547	Rv2748c	cell wall and cell processes	ftsK	CDS	NONSYNONYMOUS	A	G	718	0.003	2.47	164	novel	DELETERIOUS
TUN135105	3065824	G	A	CCP45551	Rv2752c	conserved hypotheticals	NA	CDS	NONSYNONYMOUS	P	L	123	0.033	2.57	197	novel	DELETERIOUS
TUN135105	3073868	T	C	CCP45563	Rv2764c	intermediary metabolism and respiration	thyA	CDS	NONSYNONYMOUS	T	A	202	0.004	3.29	399	novel	DELETERIOUS
TUN135105	3351926	T	C	CCP45799	Rv2994	cell wall and cell processes	NA	CDS	NONSYNONYMOUS	S	P	220	0.011	2.89	31	novel	DELETERIOUS
TUN135105	3537404	A	G	CCP45980	Rv3169	conserved hypotheticals	NA	CDS	NONSYNONYMOUS	N	S	56	0.029	2.63	27	novel	DELETERIOUS
TUN135105	3564400	G	A	CCP46007	Rv3195	conserved hypotheticals	NA	CDS	NONSYNONYMOUS	G	S	13	0.006	2.70	59	novel	DELETERIOUS
TUN135105	3621943	G	T	CCP46061	Rv3242c	conserved hypotheticals	NA	CDS	NONSYNONYMOUS	S	Y	90	0.048	2.73	28	novel	DELETERIOUS
TUN135105	3643630	G	A	CCP46082	Rv3263	information pathways	NA	CDS	NONSYNONYMOUS	G	S	152	0.023	2.60	19	novel	DELETERIOUS
TUN135105	4026899	G	A	CCP46408	Rv3585	information pathways	radA	CDS	SYNONYMOUS	Q	Q	152	0.020	2.66	128	novel	DELETERIOUS
TUN135105	4279352	C	A	CCP46643	Rv3814c	intermediary metabolism and respiration	NA	CDS	NONSYNONYMOUS	G	C	222	0.000	2.56	78	novel	DELETERIOUS
TUN135105	4306666	A	G	CCP46661	Rv3832c	conserved hypotheticals	NA	CDS	NONSYNONYMOUS	L	P	49	0.049	2.59	24	novel	DELETERIOUS
TUN19912	147398	A	G	CCP42845	Rv0120c	information pathways	fusA2	CDS	NONSYNONYMOUS	V	A	125	0.024	2.42	86	novel	DELETERIOUS
TUN19912	291878	C	T	CCP42971	Rv0242c	lipid metabolism	fabG4	CDS	NONSYNONYMOUS	G	D	51	0.018	2.64	123	novel	DELETERIOUS
TUN19912	316129	C	G	CCP42993	Rv0264c	conserved hypotheticals	NA	CDS	NONSYNONYMOUS	G	A	96	0.000	2.61	41	novel	DELETERIOUS
TUN19912	353447	G	C	CCP43020	Rv0290	cell wall and cell processes	eccD3	CDS	NONSYNONYMOUS	G	A	122	0.012	3.14	18	novel	DELETERIOUS
TUN19912	444351	G	T	CCP43096	Rv0366c	conserved hypotheticals	NA	CDS	NONSYNONYMOUS	N	K	155	0.011	2.65	26	novel	DELETERIOUS
TUN19912	444455	C	T	CCP43096	Rv0366c	conserved hypotheticals	NA	CDS	NONSYNONYMOUS	G	S	121	0.000	2.61	27	novel	DELETERIOUS
TUN19912	490008	A	G	CCP43137	Rv0406c	conserved hypotheticals	NA	CDS	NONSYNONYMOUS	L	P	233	0.002	2.55	37	novel	DELETERIOUS
TUN19912	553724	G	A	CCP43195	Rv0462	intermediary metabolism and respiration	lpdC	CDS	NONSYNONYMOUS	D	N	371	0.047	2.59	221	novel	DELETERIOUS
TUN19912	906857	A	G	CCP43560	Rv0812	intermediary metabolism and respiration	NA	CDS	NONSYNONYMOUS	I	M	145	0.043	2.75	39	novel	DELETERIOUS
TUN19912	940602	C	G	CCP43592	Rv0844c	regulatory proteins	narL	CDS	NONSYNONYMOUS	G	R	169	0.000	2.67	39	novel	DELETERIOUS
TUN19912	1034277	C	T	CCP43675	Rv0927c	intermediary metabolism and respiration	NA	CDS	NONSYNONYMOUS	V	M	119	0.009	2.49	33	novel	DELETERIOUS
TUN19912	1078867	T	C	CCP43718	Rv0969	cell wall and cell processes	ctpV	CDS	NONSYNONYMOUS	I	T	42	0.013	2.70	54	novel	DELETERIOUS
TUN19912	1083576	G	T	CCP43721	Rv0972c	lipid metabolism	fadE12	CDS	NONSYNONYMOUS	P	T	59	0.002	2.43	95	novel	DELETERIOUS
TUN19912	1148447	C	T	CCP43777	Rv1027c	regulatory proteins	kdpE	CDS	NONSYNONYMOUS	G	S	221	0.000	2.59	216	novel	DELETERIOUS
TUN19912	1461478	T	C	CCP44063	Rv1306	intermediary metabolism and respiration	atpF	CDS	NONSYNONYMOUS	I	T	53	0.008	2.71	18	novel	DELETERIOUS
TUN19912	1723448	G	C	CCP44291	Rv1527c	lipid metabolism	pks5	CDS	NONSYNONYMOUS	I	M	1654	0.000	3.13	26	novel	DELETERIOUS
TUN19912	1745502	C	T	CCP44307	Rv1543	lipid metabolism	NA	CDS	NONSYNONYMOUS	R	C	147	0.000	2.65	48	novel	DELETERIOUS
TUN19912	1762615	C	T	CCP44321	Rv1557	cell wall and cell processes	mmpL6	CDS	NONSYNONYMOUS	A	V	291	0.030	3.01	105	novel	DELETERIOUS
TUN19912	1766713	G	A	CCP44326	Rv1562c	virulence, detoxification, adaptation	treZ	CDS	NONSYNONYMOUS	R	C	144	0.034	2.57	113	novel	DELETERIOUS
TUN19912	1805948	C	T	CCP44370	Rv1606	intermediary metabolism and respiration	hisI	CDS	NONSYNONYMOUS	T	I	99	0.000	2.49	399	novel	DELETERIOUS
TUN19912	1967589	A	C	CCP44505	Rv1739c	cell wall and cell processes	NA	CDS	NONSYNONYMOUS	F	V	17	0.021	3.07	19	novel	DELETERIOUS
TUN19912	2175487	A	C	CCP44690	Rv1923	intermediary metabolism and respiration	lipD	CDS	NONSYNONYMOUS	K	N	105	0.000	2.64	36	novel	DELETERIOUS
TUN19912	2180285	C	A	CCP44694	Rv1927	conserved hypotheticals	NA	CDS	NONSYNONYMOUS	P	T	205	0.010	2.70	40	novel	DELETERIOUS
TUN19912	2264995	A	C	CCP44789	Rv2017	regulatory proteins	NA	CDS	NONSYNONYMOUS	D	A	333	0.000	3.37	2	novel	DELETERIOUS
TUN19912	3027401	G	T	CCP45512	Rv2714	conserved hypotheticals	NA	CDS	NONSYNONYMOUS	G	C	113	0.002	2.67	52	novel	DELETERIOUS
TUN19912	3065824	G	A	CCP45551	Rv2752c	conserved hypotheticals	NA	CDS	NONSYNONYMOUS	P	L	123	0.033	2.57	197	novel	DELETERIOUS
TUN19912	3073868	T	C	CCP45563	Rv2764c	intermediary metabolism and respiration	thyA	CDS	NONSYNONYMOUS	T	A	202	0.004	3.29	399	novel	DELETERIOUS
TUN19912	3221004	G	A	CCP45715	Rv2913c	intermediary metabolism and respiration	NA	CDS	NONSYNONYMOUS	P	L	232	0.000	2.71	48	novel	DELETERIOUS
TUN19912	3351926	T	C	CCP45799	Rv2994	cell wall and cell processes	NA	CDS	NONSYNONYMOUS	S	P	220	0.011	2.89	31	novel	DELETERIOUS
TUN19912	3425660	T	C	CCP45871	Rv3062	information pathways	ligB	CDS	NONSYNONYMOUS	I	T	26	0.001	2.90	64	novel	DELETERIOUS
TUN19912	3564400	G	A	CCP46007	Rv3195	conserved hypotheticals	NA	CDS	NONSYNONYMOUS	G	S	13	0.006	2.70	59	novel	DELETERIOUS
TUN19912	3643630	G	A	CCP46082	Rv3263	information pathways	NA	CDS	NONSYNONYMOUS	G	S	152	0.023	2.60	19	novel	DELETERIOUS
TUN19912	3703037	A	G	CCP46134	Rv3314c	intermediary metabolism and respiration	deoA	CDS	NONSYNONYMOUS	V	A	144	0.022	2.48	268	novel	DELETERIOUS
TUN19912	3825939	G	A	CCP46228	Rv3406	intermediary metabolism and respiration	NA	CDS	NONSYNONYMOUS	V	M	204	0.008	2.63	98	novel	DELETERIOUS
TUN19912	4026899	G	A	CCP46408	Rv3585	information pathways	radA	CDS	SYNONYMOUS	Q	Q	152	0.020	2.66	128	novel	DELETERIOUS
TUN19912	4122896	C	G	CCP46506	Rv3682	cell wall and cell processes	ponA2	CDS	NONSYNONYMOUS	D	E	327	0.005	2.64	49	novel	DELETERIOUS
TUN207703	316129	C	G	CCP42993	Rv0264c	conserved hypotheticals	NA	CDS	NONSYNONYMOUS	G	A	96	0.000	2.61	41	novel	DELETERIOUS
TUN207703	444351	G	T	CCP43096	Rv0366c	conserved hypotheticals	NA	CDS	NONSYNONYMOUS	N	K	155	0.011	2.65	26	novel	DELETERIOUS
TUN207703	447434	G	A	CCP43100	Rv0370c	intermediary metabolism and respiration	NA	CDS	NONSYNONYMOUS	R	W	204	0.001	2.58	193	novel	DELETERIOUS
TUN207703	742944	G	C	CCP43391	Rv0648	intermediary metabolism and respiration	NA	CDS	NONSYNONYMOUS	G	R	76	0.000	3.19	18	novel	DELETERIOUS
TUN207703	906857	A	G	CCP43560	Rv0812	intermediary metabolism and respiration	NA	CDS	NONSYNONYMOUS	I	M	145	0.043	2.75	39	novel	DELETERIOUS
TUN207703	1083576	G	T	CCP43721	Rv0972c	lipid metabolism	fadE12	CDS	NONSYNONYMOUS	P	T	59	0.002	2.43	95	novel	DELETERIOUS
TUN207703	1177896	C	T	CCP43807	Rv1056	conserved hypotheticals	NA	CDS	NONSYNONYMOUS	A	V	90	0.008	2.65	29	novel	DELETERIOUS
TUN207703	1179724	A	C	CCP43808	Rv1057	conserved hypotheticals	NA	CDS	NONSYNONYMOUS	D	A	110	0.000	3.16	8	novel	DELETERIOUS
TUN207703	1187885	A	G	CCP43816	Rv1065	conserved hypotheticals	NA	CDS	NONSYNONYMOUS	S	G	151	0.002	2.62	45	novel	DELETERIOUS
TUN207703	1335077	C	G	CCP43948	Rv1192	conserved hypotheticals	NA	CDS	NONSYNONYMOUS	H	D	51	0.014	2.60	25	novel	DELETERIOUS
TUN207703	1762615	C	T	CCP44321	Rv1557	cell wall and cell processes	mmpL6	CDS	NONSYNONYMOUS	A	V	291	0.030	3.01	105	novel	DELETERIOUS
TUN207703	1805948	C	T	CCP44370	Rv1606	intermediary metabolism and respiration	hisI	CDS	NONSYNONYMOUS	T	I	99	0.000	2.49	399	novel	DELETERIOUS
TUN207703	1969635	G	T	CCP44509	Rv1743	regulatory proteins	pknE	CDS	NONSYNONYMOUS	G	V	211	0.000	2.71	48	novel	DELETERIOUS
TUN207703	2108646	C	G	CCP44626	Rv1860	cell wall and cell processes	apa	CDS	NONSYNONYMOUS	P	R	304	0.005	2.43	22	novel	DELETERIOUS
TUN207703	2175487	A	C	CCP44690	Rv1923	intermediary metabolism and respiration	lipD	CDS	NONSYNONYMOUS	K	N	105	0.000	2.64	36	novel	DELETERIOUS
TUN207703	2497781	G	T	CCP45003	Rv2225	intermediary metabolism and respiration	panB	CDS	NONSYNONYMOUS	G	C	14	0.044	2.92	82	novel	DELETERIOUS
TUN207703	2839029	T	A	CCP45316	Rv2522c	conserved hypotheticals	NA	CDS	NONSYNONYMOUS	E	D	171	0.000	2.59	84	novel	DELETERIOUS
TUN207703	2906884	G	A	CCP45378	Rv2582	information pathways	ppiB	CDS	NONSYNONYMOUS	R	H	24	0.006	2.68	34	novel	DELETERIOUS
TUN207703	3044511	G	A	CCP45530	Rv2732c	cell wall and cell processes	NA	CDS	NONSYNONYMOUS	S	L	160	0.027	2.89	27	novel	DELETERIOUS
TUN207703	3060354	G	C	CCP45547	Rv2748c	cell wall and cell processes	ftsK	CDS	NONSYNONYMOUS	A	G	718	0.003	2.47	164	novel	DELETERIOUS
TUN207703	3065824	G	A	CCP45551	Rv2752c	conserved hypotheticals	NA	CDS	NONSYNONYMOUS	P	L	123	0.033	2.57	197	novel	DELETERIOUS
TUN207703	3073868	T	C	CCP45563	Rv2764c	intermediary metabolism and respiration	thyA	CDS	NONSYNONYMOUS	T	A	202	0.004	3.29	399	novel	DELETERIOUS
TUN207703	3186575	A	C	CCP45676	Rv2874	intermediary metabolism and respiration	dipZ	CDS	NONSYNONYMOUS	K	Q	577	0.017	2.78	31	novel	DELETERIOUS
TUN207703	3351926	T	C	CCP45799	Rv2994	cell wall and cell processes	NA	CDS	NONSYNONYMOUS	S	P	220	0.011	2.89	31	novel	DELETERIOUS
TUN207703	3537404	A	G	CCP45980	Rv3169	conserved hypotheticals	NA	CDS	NONSYNONYMOUS	N	S	56	0.029	2.63	27	novel	DELETERIOUS
TUN207703	3539762	A	C	CCP45981	Rv3170	intermediary metabolism and respiration	aofH	CDS	NONSYNONYMOUS	T	P	420	0.014	2.67	22	novel	DELETERIOUS
TUN207703	3564400	G	A	CCP46007	Rv3195	conserved hypotheticals	NA	CDS	NONSYNONYMOUS	G	S	13	0.006	2.70	59	novel	DELETERIOUS
TUN207703	3626388	C	G	CCP46064	Rv3245c	regulatory proteins	mtrB	CDS	NONSYNONYMOUS	A	P	76	0.019	2.69	54	novel	DELETERIOUS
TUN207703	3643630	G	A	CCP46082	Rv3263	information pathways	NA	CDS	NONSYNONYMOUS	G	S	152	0.023	2.60	19	novel	DELETERIOUS
TUN207703	4026899	G	A	CCP46408	Rv3585	information pathways	radA	CDS	SYNONYMOUS	Q	Q	152	0.020	2.66	128	novel	DELETERIOUS
TUN225907	316129	C	G	CCP42993	Rv0264c	conserved hypotheticals	NA	CDS	NONSYNONYMOUS	G	A	96	0.000	2.61	41	novel	DELETERIOUS
TUN225907	444351	G	T	CCP43096	Rv0366c	conserved hypotheticals	NA	CDS	NONSYNONYMOUS	N	K	155	0.011	2.65	26	novel	DELETERIOUS
TUN225907	447434	G	A	CCP43100	Rv0370c	intermediary metabolism and respiration	NA	CDS	NONSYNONYMOUS	R	W	204	0.001	2.58	193	novel	DELETERIOUS
TUN225907	742944	G	C	CCP43391	Rv0648	intermediary metabolism and respiration	NA	CDS	NONSYNONYMOUS	G	R	76	0.000	3.19	18	novel	DELETERIOUS
TUN225907	906857	A	G	CCP43560	Rv0812	intermediary metabolism and respiration	NA	CDS	NONSYNONYMOUS	I	M	145	0.043	2.75	39	novel	DELETERIOUS
TUN225907	1083576	G	T	CCP43721	Rv0972c	lipid metabolism	fadE12	CDS	NONSYNONYMOUS	P	T	59	0.002	2.43	95	novel	DELETERIOUS
TUN225907	1177896	C	T	CCP43807	Rv1056	conserved hypotheticals	NA	CDS	NONSYNONYMOUS	A	V	90	0.008	2.65	29	novel	DELETERIOUS
TUN225907	1179724	A	C	CCP43808	Rv1057	conserved hypotheticals	NA	CDS	NONSYNONYMOUS	D	A	110	0.000	3.16	8	novel	DELETERIOUS
TUN225907	1187885	A	G	CCP43816	Rv1065	conserved hypotheticals	NA	CDS	NONSYNONYMOUS	S	G	151	0.002	2.62	45	novel	DELETERIOUS
TUN225907	1210169	C	G	CCP43836	Rv1085c	virulence, detoxification, adaptation	NA	CDS	NONSYNONYMOUS	D	H	106	0.002	2.63	54	novel	DELETERIOUS
TUN225907	1210172	C	G	CCP43836	Rv1085c	virulence, detoxification, adaptation	NA	CDS	NONSYNONYMOUS	A	P	105	0.013	2.63	54	novel	DELETERIOUS
TUN225907	1335077	C	G	CCP43948	Rv1192	conserved hypotheticals	NA	CDS	NONSYNONYMOUS	H	D	51	0.014	2.60	25	novel	DELETERIOUS
TUN225907	1762615	C	T	CCP44321	Rv1557	cell wall and cell processes	mmpL6	CDS	NONSYNONYMOUS	A	V	291	0.030	3.01	105	novel	DELETERIOUS
TUN225907	1805948	C	T	CCP44370	Rv1606	intermediary metabolism and respiration	hisI	CDS	NONSYNONYMOUS	T	I	99	0.000	2.49	399	novel	DELETERIOUS
TUN225907	1969635	G	T	CCP44509	Rv1743	regulatory proteins	pknE	CDS	NONSYNONYMOUS	G	V	211	0.000	2.71	48	novel	DELETERIOUS
TUN225907	2175487	A	C	CCP44690	Rv1923	intermediary metabolism and respiration	lipD	CDS	NONSYNONYMOUS	K	N	105	0.000	2.64	36	novel	DELETERIOUS
TUN225907	2497781	G	T	CCP45003	Rv2225	intermediary metabolism and respiration	panB	CDS	NONSYNONYMOUS	G	C	14	0.044	2.92	82	novel	DELETERIOUS
TUN225907	2839029	T	A	CCP45316	Rv2522c	conserved hypotheticals	NA	CDS	NONSYNONYMOUS	E	D	171	0.000	2.59	84	novel	DELETERIOUS
TUN225907	2906884	G	A	CCP45378	Rv2582	information pathways	ppiB	CDS	NONSYNONYMOUS	R	H	24	0.006	2.68	34	novel	DELETERIOUS
TUN225907	3044511	G	A	CCP45530	Rv2732c	cell wall and cell processes	NA	CDS	NONSYNONYMOUS	S	L	160	0.027	2.89	27	novel	DELETERIOUS
TUN225907	3060354	G	C	CCP45547	Rv2748c	cell wall and cell processes	ftsK	CDS	NONSYNONYMOUS	A	G	718	0.003	2.47	164	novel	DELETERIOUS
TUN225907	3065824	G	A	CCP45551	Rv2752c	conserved hypotheticals	NA	CDS	NONSYNONYMOUS	P	L	123	0.033	2.57	197	novel	DELETERIOUS
TUN225907	3073868	T	C	CCP45563	Rv2764c	intermediary metabolism and respiration	thyA	CDS	NONSYNONYMOUS	T	A	202	0.004	3.29	399	novel	DELETERIOUS
TUN225907	3186575	A	C	CCP45676	Rv2874	intermediary metabolism and respiration	dipZ	CDS	NONSYNONYMOUS	K	Q	577	0.017	2.78	31	novel	DELETERIOUS
TUN225907	3351926	T	C	CCP45799	Rv2994	cell wall and cell processes	NA	CDS	NONSYNONYMOUS	S	P	220	0.011	2.89	31	novel	DELETERIOUS
TUN225907	3537404	A	G	CCP45980	Rv3169	conserved hypotheticals	NA	CDS	NONSYNONYMOUS	N	S	56	0.029	2.63	27	novel	DELETERIOUS
TUN225907	3539762	A	C	CCP45981	Rv3170	intermediary metabolism and respiration	aofH	CDS	NONSYNONYMOUS	T	P	420	0.014	2.67	22	novel	DELETERIOUS
TUN225907	3564400	G	A	CCP46007	Rv3195	conserved hypotheticals	NA	CDS	NONSYNONYMOUS	G	S	13	0.006	2.70	59	novel	DELETERIOUS
TUN225907	3626388	C	G	CCP46064	Rv3245c	regulatory proteins	mtrB	CDS	NONSYNONYMOUS	A	P	76	0.019	2.69	54	novel	DELETERIOUS
TUN225907	3643630	G	A	CCP46082	Rv3263	information pathways	NA	CDS	NONSYNONYMOUS	G	S	152	0.023	2.60	19	novel	DELETERIOUS
TUN225907	3776706	C	T	CCP46186	Rv3365c	conserved hypotheticals	NA	CDS	NONSYNONYMOUS	A	T	266	0.013	3.25	13	novel	DELETERIOUS
TUN225907	4026899	G	A	CCP46408	Rv3585	information pathways	radA	CDS	SYNONYMOUS	Q	Q	152	0.020	2.66	128	novel	DELETERIOUS
TUN265510	316129	C	G	CCP42993	Rv0264c	conserved hypotheticals	NA	CDS	NONSYNONYMOUS	G	A	96	0.000	2.61	41	novel	DELETERIOUS
TUN265510	358550	C	A	CCP43024	Rv0294	intermediary metabolism and respiration	tam	CDS	NONSYNONYMOUS	P	H	127	0.000	2.64	54	novel	DELETERIOUS
TUN265510	404991	A	G	CCP43068	Rv0338c	intermediary metabolism and respiration	NA	CDS	NONSYNONYMOUS	F	S	284	0.006	2.64	77	novel	DELETERIOUS
TUN265510	444351	G	T	CCP43096	Rv0366c	conserved hypotheticals	NA	CDS	NONSYNONYMOUS	N	K	155	0.011	2.65	26	novel	DELETERIOUS
TUN265510	742944	G	C	CCP43391	Rv0648	intermediary metabolism and respiration	NA	CDS	NONSYNONYMOUS	G	R	76	0.000	3.19	18	novel	DELETERIOUS
TUN265510	906857	A	G	CCP43560	Rv0812	intermediary metabolism and respiration	NA	CDS	NONSYNONYMOUS	I	M	145	0.043	2.75	39	novel	DELETERIOUS
TUN265510	1083576	G	T	CCP43721	Rv0972c	lipid metabolism	fadE12	CDS	NONSYNONYMOUS	P	T	59	0.002	2.43	95	novel	DELETERIOUS
TUN265510	1140438	A	G	CCP43770	Rv1020	information pathways	mfd	CDS	NONSYNONYMOUS	D	G	491	0.002	2.49	140	novel	DELETERIOUS
TUN265510	1177896	C	T	CCP43807	Rv1056	conserved hypotheticals	NA	CDS	NONSYNONYMOUS	A	V	90	0.008	2.65	29	novel	DELETERIOUS
TUN265510	1762615	C	T	CCP44321	Rv1557	cell wall and cell processes	mmpL6	CDS	NONSYNONYMOUS	A	V	291	0.030	3.01	105	novel	DELETERIOUS
TUN265510	1805948	C	T	CCP44370	Rv1606	intermediary metabolism and respiration	hisI	CDS	NONSYNONYMOUS	T	I	99	0.000	2.49	399	novel	DELETERIOUS
TUN265510	1969635	G	T	CCP44509	Rv1743	regulatory proteins	pknE	CDS	NONSYNONYMOUS	G	V	211	0.000	2.71	48	novel	DELETERIOUS
TUN265510	2175487	A	C	CCP44690	Rv1923	intermediary metabolism and respiration	lipD	CDS	NONSYNONYMOUS	K	N	105	0.000	2.64	36	novel	DELETERIOUS
TUN265510	3060354	G	C	CCP45547	Rv2748c	cell wall and cell processes	ftsK	CDS	NONSYNONYMOUS	A	G	718	0.003	2.47	164	novel	DELETERIOUS
TUN265510	3065824	G	A	CCP45551	Rv2752c	conserved hypotheticals	NA	CDS	NONSYNONYMOUS	P	L	123	0.033	2.57	197	novel	DELETERIOUS
TUN265510	3073868	T	C	CCP45563	Rv2764c	intermediary metabolism and respiration	thyA	CDS	NONSYNONYMOUS	T	A	202	0.004	3.29	399	novel	DELETERIOUS
TUN265510	3351926	T	C	CCP45799	Rv2994	cell wall and cell processes	NA	CDS	NONSYNONYMOUS	S	P	220	0.011	2.89	31	novel	DELETERIOUS
TUN265510	3537404	A	G	CCP45980	Rv3169	conserved hypotheticals	NA	CDS	NONSYNONYMOUS	N	S	56	0.029	2.63	27	novel	DELETERIOUS
TUN265510	3564400	G	A	CCP46007	Rv3195	conserved hypotheticals	NA	CDS	NONSYNONYMOUS	G	S	13	0.006	2.70	59	novel	DELETERIOUS
TUN265510	3643630	G	A	CCP46082	Rv3263	information pathways	NA	CDS	NONSYNONYMOUS	G	S	152	0.023	2.60	19	novel	DELETERIOUS
TUN265510	4026899	G	A	CCP46408	Rv3585	information pathways	radA	CDS	SYNONYMOUS	Q	Q	152	0.020	2.66	128	novel	DELETERIOUS
TUN265510	4114113	G	A	CCP46495	Rv3672c	conserved hypotheticals	NA	CDS	NONSYNONYMOUS	A	V	77	0.004	2.70	39	novel	DELETERIOUS
TUN313109	316129	C	G	CCP42993	Rv0264c	conserved hypotheticals	NA	CDS	NONSYNONYMOUS	G	A	96	0.000	2.61	41	novel	DELETERIOUS
TUN313109	444351	G	T	CCP43096	Rv0366c	conserved hypotheticals	NA	CDS	NONSYNONYMOUS	N	K	155	0.011	2.65	26	novel	DELETERIOUS
TUN313109	447434	G	A	CCP43100	Rv0370c	intermediary metabolism and respiration	NA	CDS	NONSYNONYMOUS	R	W	204	0.001	2.58	193	novel	DELETERIOUS
TUN313109	742944	G	C	CCP43391	Rv0648	intermediary metabolism and respiration	NA	CDS	NONSYNONYMOUS	G	R	76	0.000	3.19	18	novel	DELETERIOUS
TUN313109	906857	A	G	CCP43560	Rv0812	intermediary metabolism and respiration	NA	CDS	NONSYNONYMOUS	I	M	145	0.043	2.75	39	novel	DELETERIOUS
TUN313109	1083576	G	T	CCP43721	Rv0972c	lipid metabolism	fadE12	CDS	NONSYNONYMOUS	P	T	59	0.002	2.43	95	novel	DELETERIOUS
TUN313109	1177896	C	T	CCP43807	Rv1056	conserved hypotheticals	NA	CDS	NONSYNONYMOUS	A	V	90	0.008	2.65	29	novel	DELETERIOUS
TUN313109	1179724	A	C	CCP43808	Rv1057	conserved hypotheticals	NA	CDS	NONSYNONYMOUS	D	A	110	0.000	3.16	8	novel	DELETERIOUS
TUN313109	1187885	A	G	CCP43816	Rv1065	conserved hypotheticals	NA	CDS	NONSYNONYMOUS	S	G	151	0.002	2.62	45	novel	DELETERIOUS
TUN313109	1210169	C	G	CCP43836	Rv1085c	virulence, detoxification, adaptation	NA	CDS	NONSYNONYMOUS	D	H	106	0.002	2.63	54	novel	DELETERIOUS
TUN313109	1335077	C	G	CCP43948	Rv1192	conserved hypotheticals	NA	CDS	NONSYNONYMOUS	H	D	51	0.014	2.60	25	novel	DELETERIOUS
TUN313109	1762615	C	T	CCP44321	Rv1557	cell wall and cell processes	mmpL6	CDS	NONSYNONYMOUS	A	V	291	0.030	3.01	105	novel	DELETERIOUS
TUN313109	1805948	C	T	CCP44370	Rv1606	intermediary metabolism and respiration	hisI	CDS	NONSYNONYMOUS	T	I	99	0.000	2.49	399	novel	DELETERIOUS
TUN313109	1969635	G	T	CCP44509	Rv1743	regulatory proteins	pknE	CDS	NONSYNONYMOUS	G	V	211	0.000	2.71	48	novel	DELETERIOUS
TUN313109	2175487	A	C	CCP44690	Rv1923	intermediary metabolism and respiration	lipD	CDS	NONSYNONYMOUS	K	N	105	0.000	2.64	36	novel	DELETERIOUS
TUN313109	2497781	G	T	CCP45003	Rv2225	intermediary metabolism and respiration	panB	CDS	NONSYNONYMOUS	G	C	14	0.044	2.92	82	novel	DELETERIOUS
TUN313109	2839029	T	A	CCP45316	Rv2522c	conserved hypotheticals	NA	CDS	NONSYNONYMOUS	E	D	171	0.000	2.59	84	novel	DELETERIOUS
TUN313109	2906884	G	A	CCP45378	Rv2582	information pathways	ppiB	CDS	NONSYNONYMOUS	R	H	24	0.006	2.68	34	novel	DELETERIOUS
TUN313109	3044511	G	A	CCP45530	Rv2732c	cell wall and cell processes	NA	CDS	NONSYNONYMOUS	S	L	160	0.027	2.89	27	novel	DELETERIOUS
TUN313109	3060354	G	C	CCP45547	Rv2748c	cell wall and cell processes	ftsK	CDS	NONSYNONYMOUS	A	G	718	0.003	2.47	164	novel	DELETERIOUS
TUN313109	3065824	G	A	CCP45551	Rv2752c	conserved hypotheticals	NA	CDS	NONSYNONYMOUS	P	L	123	0.033	2.57	197	novel	DELETERIOUS
TUN313109	3073868	T	C	CCP45563	Rv2764c	intermediary metabolism and respiration	thyA	CDS	NONSYNONYMOUS	T	A	202	0.004	3.29	399	novel	DELETERIOUS
TUN313109	3186575	A	C	CCP45676	Rv2874	intermediary metabolism and respiration	dipZ	CDS	NONSYNONYMOUS	K	Q	577	0.017	2.78	31	novel	DELETERIOUS
TUN313109	3351926	T	C	CCP45799	Rv2994	cell wall and cell processes	NA	CDS	NONSYNONYMOUS	S	P	220	0.011	2.89	31	novel	DELETERIOUS
TUN313109	3537404	A	G	CCP45980	Rv3169	conserved hypotheticals	NA	CDS	NONSYNONYMOUS	N	S	56	0.029	2.63	27	novel	DELETERIOUS
TUN313109	3539762	A	C	CCP45981	Rv3170	intermediary metabolism and respiration	aofH	CDS	NONSYNONYMOUS	T	P	420	0.014	2.67	22	novel	DELETERIOUS
TUN313109	3564400	G	A	CCP46007	Rv3195	conserved hypotheticals	NA	CDS	NONSYNONYMOUS	G	S	13	0.006	2.70	59	novel	DELETERIOUS
TUN313109	3626388	C	G	CCP46064	Rv3245c	regulatory proteins	mtrB	CDS	NONSYNONYMOUS	A	P	76	0.019	2.69	54	novel	DELETERIOUS
TUN313109	3643630	G	A	CCP46082	Rv3263	information pathways	NA	CDS	NONSYNONYMOUS	G	S	152	0.023	2.60	19	novel	DELETERIOUS
TUN313109	4026899	G	A	CCP46408	Rv3585	information pathways	radA	CDS	SYNONYMOUS	Q	Q	152	0.020	2.66	128	novel	DELETERIOUS
TUN51016	316129	C	G	CCP42993	Rv0264c	conserved hypotheticals	NA	CDS	NONSYNONYMOUS	G	A	96	0.000	2.61	41	novel	DELETERIOUS
TUN51016	444351	G	T	CCP43096	Rv0366c	conserved hypotheticals	NA	CDS	NONSYNONYMOUS	N	K	155	0.011	2.65	26	novel	DELETERIOUS
TUN51016	447434	G	A	CCP43100	Rv0370c	intermediary metabolism and respiration	NA	CDS	NONSYNONYMOUS	R	W	204	0.001	2.58	193	novel	DELETERIOUS
TUN51016	742944	G	C	CCP43391	Rv0648	intermediary metabolism and respiration	NA	CDS	NONSYNONYMOUS	G	R	76	0.000	3.19	18	novel	DELETERIOUS
TUN51016	906857	A	G	CCP43560	Rv0812	intermediary metabolism and respiration	NA	CDS	NONSYNONYMOUS	I	M	145	0.043	2.75	39	novel	DELETERIOUS
TUN51016	1083576	G	T	CCP43721	Rv0972c	lipid metabolism	fadE12	CDS	NONSYNONYMOUS	P	T	59	0.002	2.43	95	novel	DELETERIOUS
TUN51016	1177896	C	T	CCP43807	Rv1056	conserved hypotheticals	NA	CDS	NONSYNONYMOUS	A	V	90	0.008	2.65	29	novel	DELETERIOUS
TUN51016	1179724	A	C	CCP43808	Rv1057	conserved hypotheticals	NA	CDS	NONSYNONYMOUS	D	A	110	0.000	3.16	8	novel	DELETERIOUS
TUN51016	1187885	A	G	CCP43816	Rv1065	conserved hypotheticals	NA	CDS	NONSYNONYMOUS	S	G	151	0.002	2.62	45	novel	DELETERIOUS
TUN51016	1335077	C	G	CCP43948	Rv1192	conserved hypotheticals	NA	CDS	NONSYNONYMOUS	H	D	51	0.014	2.60	25	novel	DELETERIOUS
TUN51016	1762615	C	T	CCP44321	Rv1557	cell wall and cell processes	mmpL6	CDS	NONSYNONYMOUS	A	V	291	0.030	3.01	105	novel	DELETERIOUS
TUN51016	1805948	C	T	CCP44370	Rv1606	intermediary metabolism and respiration	hisI	CDS	NONSYNONYMOUS	T	I	99	0.000	2.49	399	novel	DELETERIOUS
TUN51016	1969635	G	T	CCP44509	Rv1743	regulatory proteins	pknE	CDS	NONSYNONYMOUS	G	V	211	0.000	2.71	48	novel	DELETERIOUS
TUN51016	2497781	G	T	CCP45003	Rv2225	intermediary metabolism and respiration	panB	CDS	NONSYNONYMOUS	G	C	14	0.044	2.92	82	novel	DELETERIOUS
TUN51016	2839029	T	A	CCP45316	Rv2522c	conserved hypotheticals	NA	CDS	NONSYNONYMOUS	E	D	171	0.000	2.59	84	novel	DELETERIOUS
TUN51016	2906884	G	A	CCP45378	Rv2582	information pathways	ppiB	CDS	NONSYNONYMOUS	R	H	24	0.006	2.68	34	novel	DELETERIOUS
TUN51016	3044511	G	A	CCP45530	Rv2732c	cell wall and cell processes	NA	CDS	NONSYNONYMOUS	S	L	160	0.027	2.89	27	novel	DELETERIOUS
TUN51016	3060354	G	C	CCP45547	Rv2748c	cell wall and cell processes	ftsK	CDS	NONSYNONYMOUS	A	G	718	0.003	2.47	164	novel	DELETERIOUS
TUN51016	3065824	G	A	CCP45551	Rv2752c	conserved hypotheticals	NA	CDS	NONSYNONYMOUS	P	L	123	0.033	2.57	197	novel	DELETERIOUS
TUN51016	3073868	T	C	CCP45563	Rv2764c	intermediary metabolism and respiration	thyA	CDS	NONSYNONYMOUS	T	A	202	0.004	3.29	399	novel	DELETERIOUS
TUN51016	3186575	A	C	CCP45676	Rv2874	intermediary metabolism and respiration	dipZ	CDS	NONSYNONYMOUS	K	Q	577	0.017	2.78	31	novel	DELETERIOUS
TUN51016	3351926	T	C	CCP45799	Rv2994	cell wall and cell processes	NA	CDS	NONSYNONYMOUS	S	P	220	0.011	2.89	31	novel	DELETERIOUS
TUN51016	3537404	A	G	CCP45980	Rv3169	conserved hypotheticals	NA	CDS	NONSYNONYMOUS	N	S	56	0.029	2.63	27	novel	DELETERIOUS
TUN51016	3539762	A	C	CCP45981	Rv3170	intermediary metabolism and respiration	aofH	CDS	NONSYNONYMOUS	T	P	420	0.014	2.67	22	novel	DELETERIOUS
TUN51016	3564400	G	A	CCP46007	Rv3195	conserved hypotheticals	NA	CDS	NONSYNONYMOUS	G	S	13	0.006	2.70	59	novel	DELETERIOUS
TUN51016	3626388	C	G	CCP46064	Rv3245c	regulatory proteins	mtrB	CDS	NONSYNONYMOUS	A	P	76	0.019	2.69	54	novel	DELETERIOUS
TUN51016	3643630	G	A	CCP46082	Rv3263	information pathways	NA	CDS	NONSYNONYMOUS	G	S	152	0.023	2.60	19	novel	DELETERIOUS
TUN51016	4026899	G	A	CCP46408	Rv3585	information pathways	radA	CDS	SYNONYMOUS	Q	Q	152	0.020	2.66	128	novel	DELETERIOUS
TUN73915	176352	C	T	CCP42874	Rv0149	intermediary metabolism and respiration	NA	CDS	NONSYNONYMOUS	P	L	218	0.017	2.60	49	novel	DELETERIOUS
TUN73915	294012	T	G	CCP42973	Rv0244c	lipid metabolism	fadE5	CDS	NONSYNONYMOUS	D	A	541	0.014	2.69	83	novel	DELETERIOUS
TUN73915	316129	C	G	CCP42993	Rv0264c	conserved hypotheticals	NA	CDS	NONSYNONYMOUS	G	A	96	0.000	2.61	41	novel	DELETERIOUS
TUN73915	444351	G	T	CCP43096	Rv0366c	conserved hypotheticals	NA	CDS	NONSYNONYMOUS	N	K	155	0.011	2.65	26	novel	DELETERIOUS
TUN73915	667592	T	C	CCP43312	Rv0574c	conserved hypotheticals	NA	CDS	NONSYNONYMOUS	H	R	268	0.000	2.67	55	novel	DELETERIOUS
TUN73915	816764	C	T	CCP43468	Rv0724	cell wall and cell processes	sppA	CDS	NONSYNONYMOUS	R	W	368	0.003	2.64	34	novel	DELETERIOUS
TUN73915	906857	A	G	CCP43560	Rv0812	intermediary metabolism and respiration	NA	CDS	NONSYNONYMOUS	I	M	145	0.043	2.75	39	novel	DELETERIOUS
TUN73915	920872	G	C	CCP43575	Rv0827c	regulatory proteins	kmtR	CDS	NONSYNONYMOUS	H	D	88	0.041	2.66	51	novel	DELETERIOUS
TUN73915	982001	G	A	CCP43632	Rv0884c	intermediary metabolism and respiration	serC	CDS	NONSYNONYMOUS	P	L	185	0.003	3.01	119	novel	DELETERIOUS
TUN73915	1083576	G	T	CCP43721	Rv0972c	lipid metabolism	fadE12	CDS	NONSYNONYMOUS	P	T	59	0.002	2.43	95	novel	DELETERIOUS
TUN73915	1422685	C	T	CCP44029	Rv1273c	cell wall and cell processes	NA	CDS	NONSYNONYMOUS	G	S	456	0.048	2.54	148	novel	DELETERIOUS
TUN73915	1531789	A	G	CCP44118	Rv1360	intermediary metabolism and respiration	NA	CDS	NONSYNONYMOUS	I	V	148	0.007	2.71	50	novel	DELETERIOUS
TUN73915	1762615	C	T	CCP44321	Rv1557	cell wall and cell processes	mmpL6	CDS	NONSYNONYMOUS	A	V	291	0.030	3.01	105	novel	DELETERIOUS
TUN73915	1805948	C	T	CCP44370	Rv1606	intermediary metabolism and respiration	hisI	CDS	NONSYNONYMOUS	T	I	99	0.000	2.49	399	novel	DELETERIOUS
TUN73915	1952689	G	C	CCP44492	Rv1726	intermediary metabolism and respiration	NA	CDS	NONSYNONYMOUS	G	R	280	0.002	2.65	36	novel	DELETERIOUS
TUN73915	2120905	C	G	CCP44636	Rv1870c	conserved hypotheticals	NA	CDS	NONSYNONYMOUS	A	P	176	0.019	2.88	45	novel	DELETERIOUS
TUN73915	2175487	A	C	CCP44690	Rv1923	intermediary metabolism and respiration	lipD	CDS	NONSYNONYMOUS	K	N	105	0.000	2.64	36	novel	DELETERIOUS
TUN73915	3027895	G	C	CCP45512	Rv2714	conserved hypotheticals	NA	CDS	NONSYNONYMOUS	Q	H	277	0.000	2.67	52	novel	DELETERIOUS
TUN73915	3060354	G	C	CCP45547	Rv2748c	cell wall and cell processes	ftsK	CDS	NONSYNONYMOUS	A	G	718	0.003	2.47	164	novel	DELETERIOUS
TUN73915	3065824	G	A	CCP45551	Rv2752c	conserved hypotheticals	NA	CDS	NONSYNONYMOUS	P	L	123	0.033	2.57	197	novel	DELETERIOUS
TUN73915	3073868	T	C	CCP45563	Rv2764c	intermediary metabolism and respiration	thyA	CDS	NONSYNONYMOUS	T	A	202	0.004	3.29	399	novel	DELETERIOUS
TUN73915	3132194	T	G	CCP45624	Rv2824c	conserved hypotheticals	NA	CDS	NONSYNONYMOUS	Y	S	174	0.000	3.35	5	novel	DELETERIOUS
TUN73915	3351926	T	C	CCP45799	Rv2994	cell wall and cell processes	NA	CDS	NONSYNONYMOUS	S	P	220	0.011	2.89	31	novel	DELETERIOUS
TUN73915	3425669	T	C	CCP45871	Rv3062	information pathways	ligB	CDS	NONSYNONYMOUS	L	P	29	0.010	2.90	64	novel	DELETERIOUS
TUN73915	3537404	A	G	CCP45980	Rv3169	conserved hypotheticals	NA	CDS	NONSYNONYMOUS	N	S	56	0.029	2.63	27	novel	DELETERIOUS
TUN73915	3538568	G	A	CCP45981	Rv3170	intermediary metabolism and respiration	aofH	CDS	NONSYNONYMOUS	A	T	22	0.008	2.67	22	novel	DELETERIOUS
TUN73915	3564400	G	A	CCP46007	Rv3195	conserved hypotheticals	NA	CDS	NONSYNONYMOUS	G	S	13	0.006	2.70	59	novel	DELETERIOUS
TUN73915	3643630	G	A	CCP46082	Rv3263	information pathways	NA	CDS	NONSYNONYMOUS	G	S	152	0.023	2.60	19	novel	DELETERIOUS
TUN73915	3836281	G	A	CCP46239	Rv3417c	virulence, detoxification, adaptation	groEL1	CDS	NONSYNONYMOUS	T	I	204	0.000	3.20	399	novel	DELETERIOUS
TUN73915	3881751	T	A	CCP46285	Rv3463	conserved hypotheticals	NA	CDS	NONSYNONYMOUS	L	H	282	0.005	2.89	44	novel	DELETERIOUS
TUN73915	4026899	G	A	CCP46408	Rv3585	information pathways	radA	CDS	SYNONYMOUS	Q	Q	152	0.020	2.66	128	novel	DELETERIOUS
TUN83511	126497	G	A	CCP42832	Rv0107c	cell wall and cell processes	ctpI	CDS	NONSYNONYMOUS	R	W	1349	0.001	2.76	25	novel	DELETERIOUS
TUN83511	316129	C	G	CCP42993	Rv0264c	conserved hypotheticals	NA	CDS	NONSYNONYMOUS	G	A	96	0.000	2.61	41	novel	DELETERIOUS
TUN83511	444351	G	T	CCP43096	Rv0366c	conserved hypotheticals	NA	CDS	NONSYNONYMOUS	N	K	155	0.011	2.65	26	novel	DELETERIOUS
TUN83511	559977	G	A	CCP43202	Rv0469	lipid metabolism	umaA	CDS	NONSYNONYMOUS	M	I	30	0.047	2.50	101	novel	DELETERIOUS
TUN83511	906857	A	G	CCP43560	Rv0812	intermediary metabolism and respiration	NA	CDS	NONSYNONYMOUS	I	M	145	0.043	2.75	39	novel	DELETERIOUS
TUN83511	985580	C	T	CCP43635	Rv0887c	conserved hypotheticals	NA	CDS	NONSYNONYMOUS	G	D	131	0.003	2.53	61	novel	DELETERIOUS
TUN83511	1064427	G	A	CCP43701	Rv0953c	intermediary metabolism and respiration	NA	CDS	NONSYNONYMOUS	P	L	179	0.002	2.61	47	novel	DELETERIOUS
TUN83511	1083576	G	T	CCP43721	Rv0972c	lipid metabolism	fadE12	CDS	NONSYNONYMOUS	P	T	59	0.002	2.43	95	novel	DELETERIOUS
TUN83511	1177896	C	T	CCP43807	Rv1056	conserved hypotheticals	NA	CDS	NONSYNONYMOUS	A	V	90	0.008	2.65	29	novel	DELETERIOUS
TUN83511	1194547	T	G	CCP43821	Rv1070c	lipid metabolism	echA8	CDS	NONSYNONYMOUS	D	A	166	0.033	2.54	399	novel	DELETERIOUS
TUN83511	1264619	T	C	CCP43891	Rv1136	lipid metabolism	NA	CDS	NONSYNONYMOUS	I	T	5	0.003	2.55	59	novel	DELETERIOUS
TUN83511	1722862	G	A	CCP44291	Rv1527c	lipid metabolism	pks5	CDS	NONSYNONYMOUS	H	Y	1850	0.000	3.13	26	novel	DELETERIOUS
TUN83511	1762615	C	T	CCP44321	Rv1557	cell wall and cell processes	mmpL6	CDS	NONSYNONYMOUS	A	V	291	0.030	3.01	105	novel	DELETERIOUS
TUN83511	1805948	C	T	CCP44370	Rv1606	intermediary metabolism and respiration	hisI	CDS	NONSYNONYMOUS	T	I	99	0.000	2.49	399	novel	DELETERIOUS
TUN83511	2175487	A	C	CCP44690	Rv1923	intermediary metabolism and respiration	lipD	CDS	NONSYNONYMOUS	K	N	105	0.000	2.64	36	novel	DELETERIOUS
TUN83511	2409877	C	G	CCP44927	Rv2151c	cell wall and cell processes	ftsQ	CDS	NONSYNONYMOUS	Q	H	255	0.006	2.97	20	novel	DELETERIOUS
TUN83511	2572330	C	A	CCP45082	Rv2300c	conserved hypotheticals	NA	CDS	NONSYNONYMOUS	A	S	227	0.029	2.69	57	novel	DELETERIOUS
TUN83511	2590675	C	A	CCP45105	Rv2318	cell wall and cell processes	uspC	CDS	NONSYNONYMOUS	A	E	53	0.000	3.13	16	novel	DELETERIOUS
TUN83511	2971452	T	C	CCP45444	Rv2646	insertion seqs and phages	NA	CDS	NONSYNONYMOUS	V	A	301	0.010	3.03	22	novel	DELETERIOUS
TUN83511	3060354	G	C	CCP45547	Rv2748c	cell wall and cell processes	ftsK	CDS	NONSYNONYMOUS	A	G	718	0.003	2.47	164	novel	DELETERIOUS
TUN83511	3065824	G	A	CCP45551	Rv2752c	conserved hypotheticals	NA	CDS	NONSYNONYMOUS	P	L	123	0.033	2.57	197	novel	DELETERIOUS
TUN83511	3073868	T	C	CCP45563	Rv2764c	intermediary metabolism and respiration	thyA	CDS	NONSYNONYMOUS	T	A	202	0.004	3.29	399	novel	DELETERIOUS
TUN83511	3351926	T	C	CCP45799	Rv2994	cell wall and cell processes	NA	CDS	NONSYNONYMOUS	S	P	220	0.011	2.89	31	novel	DELETERIOUS
TUN83511	3537404	A	G	CCP45980	Rv3169	conserved hypotheticals	NA	CDS	NONSYNONYMOUS	N	S	56	0.029	2.63	27	novel	DELETERIOUS
TUN83511	3564400	G	A	CCP46007	Rv3195	conserved hypotheticals	NA	CDS	NONSYNONYMOUS	G	S	13	0.006	2.70	59	novel	DELETERIOUS
TUN83511	3621943	G	T	CCP46061	Rv3242c	conserved hypotheticals	NA	CDS	NONSYNONYMOUS	S	Y	90	0.048	2.73	28	novel	DELETERIOUS
TUN83511	3643630	G	A	CCP46082	Rv3263	information pathways	NA	CDS	NONSYNONYMOUS	G	S	152	0.023	2.60	19	novel	DELETERIOUS
TUN83511	4026899	G	A	CCP46408	Rv3585	information pathways	radA	CDS	SYNONYMOUS	Q	Q	152	0.020	2.66	128	novel	DELETERIOUS
TUN83511	4279352	C	A	CCP46643	Rv3814c	intermediary metabolism and respiration	NA	CDS	NONSYNONYMOUS	G	C	222	0.000	2.56	78	novel	DELETERIOUS
TUN83511	4306666	A	G	CCP46661	Rv3832c	conserved hypotheticals	NA	CDS	NONSYNONYMOUS	L	P	49	0.049	2.59	24	novel	DELETERIOUS

## Sheet: Table S4
Table S4. TUN4.3_SING SIFT-results
CHROM	POS	REF_ALLELE	ALT_ALLELE	TRANSCRIPT_ID	GENE_ID	Gene_category	GENE_NAME	REGION	VARIANT_TYPE	REF_AMINO	ALT_AMINO	AMINO_POS	SIFT_SCORE	SIFT_MEDIAN	NUM_SEQS	dbSNP	SIFT_PREDICTION
TUN169616	316129	C	G	CCP42993	Rv0264c	conserved hypotheticals	NA	CDS	NONSYNONYMOUS	G	A	96	0.000	2.61	41	novel	DELETERIOUS
TUN169616	317236	C	T	CCP42994	Rv0265c	cell wall and cell processes	NA	CDS	NONSYNONYMOUS	A	T	90	0.032	2.50	19	novel	DELETERIOUS
TUN169616	444351	G	T	CCP43096	Rv0366c	conserved hypotheticals	NA	CDS	NONSYNONYMOUS	N	K	155	0.011	2.65	26	novel	DELETERIOUS
TUN169616	579077	G	A	CCP43223	Rv0489	intermediary metabolism and respiration	gpm1	CDS	NONSYNONYMOUS	D	N	218	0.040	2.76	395	novel	DELETERIOUS
TUN169616	616310	C	G	CCP43262	Rv0525	conserved hypotheticals	NA	CDS	NONSYNONYMOUS	H	D	30	0.021	2.49	143	novel	DELETERIOUS
TUN169616	639698	G	C	CCP43286	Rv0548c	intermediary metabolism and respiration	menB	CDS	NONSYNONYMOUS	L	V	87	0.015	2.30	331	novel	DELETERIOUS
TUN169616	713071	C	T	CCP43361	Rv0620	intermediary metabolism and respiration	galK	CDS	NONSYNONYMOUS	A	V	119	0.025	2.74	50	novel	DELETERIOUS
TUN169616	764666	G	A	CCP43411	Rv0668	information pathways	rpoC	CDS	NONSYNONYMOUS	G	S	433	0.015	2.75	400	novel	DELETERIOUS
TUN169616	866201	T	C	CCP43520	Rv0773c	intermediary metabolism and respiration	ggtA	CDS	NONSYNONYMOUS	I	V	397	0.011	2.65	179	novel	DELETERIOUS
TUN169616	906857	A	G	CCP43560	Rv0812	intermediary metabolism and respiration	NA	CDS	NONSYNONYMOUS	I	M	145	0.043	2.75	39	novel	DELETERIOUS
TUN169616	1151398	G	T	CCP43778	Rv1028c	regulatory proteins	kdpD	CDS	NONSYNONYMOUS	L	I	97	0.040	2.50	103	novel	DELETERIOUS
TUN169616	1181396	C	T	CCP43809	Rv1058	lipid metabolism	fadD14	CDS	NONSYNONYMOUS	P	L	238	0.014	2.53	103	novel	DELETERIOUS
TUN169616	1802486	G	T	CCP44365	Rv1601	intermediary metabolism and respiration	hisB	CDS	NONSYNONYMOUS	R	L	151	0.009	2.57	239	novel	DELETERIOUS
TUN169616	2199767	G	A	CCP44716	Rv1949c	conserved hypotheticals	NA	CDS	NONSYNONYMOUS	R	C	90	0.001	3.08	18	novel	DELETERIOUS
TUN169616	2385931	T	C	CCP44899	Rv2124c	intermediary metabolism and respiration	metH	CDS	NONSYNONYMOUS	E	G	46	0.004	2.60	144	novel	DELETERIOUS
TUN169616	2613177	C	G	CCP45126	Rv2338c	intermediary metabolism and respiration	moeW	CDS	NONSYNONYMOUS	R	P	296	0.044	3.31	10	novel	DELETERIOUS
TUN169616	2739881	A	G	CCP45234	Rv2441c	information pathways	rpmA	CDS	NONSYNONYMOUS	V	A	51	0.005	3.21	399	novel	DELETERIOUS
TUN169616	3073868	T	C	CCP45563	Rv2764c	intermediary metabolism and respiration	thyA	CDS	NONSYNONYMOUS	T	A	202	0.004	3.29	399	novel	DELETERIOUS
TUN169616	4026899	G	A	CCP46408	Rv3585	information pathways	radA	CDS	SYNONYMOUS	Q	Q	152	0.020	2.66	128	novel	DELETERIOUS
TUN169616	4119090	G	A	CCP46503	Rv3679	cell wall and cell processes	NA	CDS	NONSYNONYMOUS	M	I	105	0.016	2.84	70	novel	DELETERIOUS
TUN169616	4296709	G	C	CCP46654	Rv3825c	lipid metabolism	pks2	CDS	NONSYNONYMOUS	S	C	966	0.001	3.18	24	novel	DELETERIOUS
TUN169616	4373599	A	G	CCP46718	Rv3889c	cell wall and cell processes	espG2	CDS	NONSYNONYMOUS	V	A	11	0.000	3.50	6	novel	DELETERIOUS
TUN169616	4408084	T	C	CCP46748	Rv3919c	cell wall and cell processes	gid	CDS	NONSYNONYMOUS	E	G	40	0.000	2.64	86	novel	DELETERIOUS
TUN18411	225179	C	T	CCP42921	Rv0193c	conserved hypotheticals	NA	CDS	NONSYNONYMOUS	D	N	465	0.000	3.33	5	novel	DELETERIOUS
TUN18411	316129	C	G	CCP42993	Rv0264c	conserved hypotheticals	NA	CDS	NONSYNONYMOUS	G	A	96	0.000	2.61	41	novel	DELETERIOUS
TUN18411	444351	G	T	CCP43096	Rv0366c	conserved hypotheticals	NA	CDS	NONSYNONYMOUS	N	K	155	0.011	2.65	26	novel	DELETERIOUS
TUN18411	639698	G	C	CCP43286	Rv0548c	intermediary metabolism and respiration	menB	CDS	NONSYNONYMOUS	L	V	87	0.015	2.30	331	novel	DELETERIOUS
TUN18411	713071	C	T	CCP43361	Rv0620	intermediary metabolism and respiration	galK	CDS	NONSYNONYMOUS	A	V	119	0.025	2.74	50	novel	DELETERIOUS
TUN18411	906857	A	G	CCP43560	Rv0812	intermediary metabolism and respiration	NA	CDS	NONSYNONYMOUS	I	M	145	0.043	2.75	39	novel	DELETERIOUS
TUN18411	1151398	G	T	CCP43778	Rv1028c	regulatory proteins	kdpD	CDS	NONSYNONYMOUS	L	I	97	0.040	2.50	103	novel	DELETERIOUS
TUN18411	1258775	A	G	CCP43886	Rv1132	cell wall and cell processes	NA	CDS	NONSYNONYMOUS	D	G	484	0.007	2.72	34	novel	DELETERIOUS
TUN18411	1415441	C	T	CCP44022	Rv1266c	regulatory proteins	pknH	CDS	NONSYNONYMOUS	G	R	134	0.003	2.69	49	novel	DELETERIOUS
TUN18411	1882446	T	G	CCP44427	Rv1662	lipid metabolism	pks8	CDS	NONSYNONYMOUS	L	R	248	0.000	2.67	111	novel	DELETERIOUS
TUN18411	2252627	G	A	CCP44778	Rv2006	virulence, detoxification, adaptation	otsB1	CDS	NONSYNONYMOUS	C	Y	209	0.020	2.91	19	novel	DELETERIOUS
TUN18411	2385931	T	C	CCP44899	Rv2124c	intermediary metabolism and respiration	metH	CDS	NONSYNONYMOUS	E	G	46	0.004	2.60	144	novel	DELETERIOUS
TUN18411	2739881	A	G	CCP45234	Rv2441c	information pathways	rpmA	CDS	NONSYNONYMOUS	V	A	51	0.005	3.21	399	novel	DELETERIOUS
TUN18411	3073868	T	C	CCP45563	Rv2764c	intermediary metabolism and respiration	thyA	CDS	NONSYNONYMOUS	T	A	202	0.004	3.29	399	novel	DELETERIOUS
TUN18411	3809965	T	C	CCP46215	Rv3394c	conserved hypotheticals	NA	CDS	NONSYNONYMOUS	Q	R	354	0.017	2.65	43	novel	DELETERIOUS
TUN18411	3865963	C	A	CCP46269	Rv3447c	cell wall and cell processes	eccC4	CDS	NONSYNONYMOUS	G	V	759	0.000	2.70	40	novel	DELETERIOUS
TUN18411	4026899	G	A	CCP46408	Rv3585	information pathways	radA	CDS	SYNONYMOUS	Q	Q	152	0.020	2.66	128	novel	DELETERIOUS
TUN18411	4407803	C	T	CCP46748	Rv3919c	cell wall and cell processes	gid	CDS	NONSYNONYMOUS	A	T	134	0.036	2.64	86	novel	DELETERIOUS
TUN212904	225179	C	T	CCP42921	Rv0193c	conserved hypotheticals	NA	CDS	NONSYNONYMOUS	D	N	465	0.000	3.33	5	novel	DELETERIOUS
TUN212904	316129	C	G	CCP42993	Rv0264c	conserved hypotheticals	NA	CDS	NONSYNONYMOUS	G	A	96	0.000	2.61	41	novel	DELETERIOUS
TUN212904	444351	G	T	CCP43096	Rv0366c	conserved hypotheticals	NA	CDS	NONSYNONYMOUS	N	K	155	0.011	2.65	26	novel	DELETERIOUS
TUN212904	639698	G	C	CCP43286	Rv0548c	intermediary metabolism and respiration	menB	CDS	NONSYNONYMOUS	L	V	87	0.015	2.30	331	novel	DELETERIOUS
TUN212904	713071	C	T	CCP43361	Rv0620	intermediary metabolism and respiration	galK	CDS	NONSYNONYMOUS	A	V	119	0.025	2.74	50	novel	DELETERIOUS
TUN212904	906857	A	G	CCP43560	Rv0812	intermediary metabolism and respiration	NA	CDS	NONSYNONYMOUS	I	M	145	0.043	2.75	39	novel	DELETERIOUS
TUN212904	1151398	G	T	CCP43778	Rv1028c	regulatory proteins	kdpD	CDS	NONSYNONYMOUS	L	I	97	0.040	2.50	103	novel	DELETERIOUS
TUN212904	1258775	A	G	CCP43886	Rv1132	cell wall and cell processes	NA	CDS	NONSYNONYMOUS	D	G	484	0.007	2.72	34	novel	DELETERIOUS
TUN212904	1882446	T	G	CCP44427	Rv1662	lipid metabolism	pks8	CDS	NONSYNONYMOUS	L	R	248	0.000	2.67	111	novel	DELETERIOUS
TUN212904	2252627	G	A	CCP44778	Rv2006	virulence, detoxification, adaptation	otsB1	CDS	NONSYNONYMOUS	C	Y	209	0.020	2.91	19	novel	DELETERIOUS
TUN212904	2385931	T	C	CCP44899	Rv2124c	intermediary metabolism and respiration	metH	CDS	NONSYNONYMOUS	E	G	46	0.004	2.60	144	novel	DELETERIOUS
TUN212904	2739881	A	G	CCP45234	Rv2441c	information pathways	rpmA	CDS	NONSYNONYMOUS	V	A	51	0.005	3.21	399	novel	DELETERIOUS
TUN212904	3073868	T	C	CCP45563	Rv2764c	intermediary metabolism and respiration	thyA	CDS	NONSYNONYMOUS	T	A	202	0.004	3.29	399	novel	DELETERIOUS
TUN212904	3809965	T	C	CCP46215	Rv3394c	conserved hypotheticals	NA	CDS	NONSYNONYMOUS	Q	R	354	0.017	2.65	43	novel	DELETERIOUS
TUN212904	3865963	C	A	CCP46269	Rv3447c	cell wall and cell processes	eccC4	CDS	NONSYNONYMOUS	G	V	759	0.000	2.70	40	novel	DELETERIOUS
TUN212904	4026899	G	A	CCP46408	Rv3585	information pathways	radA	CDS	SYNONYMOUS	Q	Q	152	0.020	2.66	128	novel	DELETERIOUS
TUN212904	4407803	C	T	CCP46748	Rv3919c	cell wall and cell processes	gid	CDS	NONSYNONYMOUS	A	T	134	0.036	2.64	86	novel	DELETERIOUS

## Sheet: Table S5
Isolate	Country	Lineage
ERR019568	Russia	1.1
ERR047884	UK	1.1
ERR1200629	Ethiopia	1.2
ERR1200643	Ethiopia	1.2
ERR1200650	Ethiopia	1.2
ERR1200651	Ethiopia	1.2
ERR126605	Ethiopia	1.2
ERR126607	Malawi	1.2
ERR126621	Malawi	1.1
ERR126631	Malawi	1.1
ERR126636	Malawi	1.2
ERR126639	Malawi	1.1
ERR158603	Russia	1.1
ERR161088	Malawi	1.1
ERR161089	Malawi	1.1
ERR233353	Ethiopia	1.2
ERR234164	Ghana	1.2
ERR234169	Uganda	1.1
ERR234185	Ghana	1.1
ERR234205	Ghana	1.1
ERR234235	Nicaragua	1.1
ERR234236	India	1.1
ERR234237	India	1.1
ERR234272	United State of America	1.2
ERR046771	Uganda	3
ERR161086	UK	3
ERR1633834	Malawi	3
ERR181736	Malawi	3
ERR190341	Malawi	3
ERR212007	Malawi	3
ERR2179851	Malawi	3
ERR245819	Malawi	3
ERR2851365	Portugal	3
ERR4423688	Lebanon	3
ERR4423739	United Republic of Tanzania	3
SRR1172931	Mali	3
SRR1173045	India	3
SRR3724810	Mali	3
SRR5341294	New Zealand	3
SRR5341338	India	3
SRR5341378	India	3
SRR5341408	India	3
SRR5341424	India	3
SRR5341426	India	3
SRR5535911	India	3
ERR023729	Netherlands	4.3
ERR023744	Netherlands	4.1
ERR023746	Netherlands	4.1
ERR023747	Netherlands	4.1
ERR023748	Netherlands	4.1
ERR023754	Netherlands	4.1
ERR023757	Netherlands	4.1
ERR023758	Netherlands	4.1
ERR023759	Netherlands	4.1
ERR023760	Netherlands	4.1
ERR023761	Netherlands	4.3
ERR024344	Netherlands	4.3
ERR024346	Netherlands	4.3
ERR024347	Netherlands	4.3
ERR024359	Netherlands	4.3
ERR025415	Netherlands	4.1
ERR025416	Netherlands	4.3
ERR025417	Netherlands	4.3
ERR025418	Netherlands	4.3
ERR025419	Netherlands	4.3
ERR025426	Netherlands	4.3
ERR025429	Netherlands	4.3
ERR025430	Netherlands	4.3
ERR025431	Netherlands	4.1
ERR025450	Netherlands	4.3
ERR025451	Netherlands	4.3
ERR025452	Netherlands	4.3
ERR025453	Netherlands	4.3
ERR025454	Netherlands	4.3
ERR025455	Netherlands	4.3
ERR025456	Netherlands	4.3
ERR025458	Netherlands	4.3
ERR025460	Netherlands	4.3
ERR026475	Netherlands	4.3
ERR026476	Netherlands	4.1
ERR027464	Netherlands	4.3
ERR028610	UK	4.3
ERR028612	Netherlands	4.3
ERR028613	Netherlands	4.3
ERR028622	Netherlands	4.3
ERR028624	Netherlands	4.3
ERR028625	Netherlands	4.3
ERR028626	Netherlands	4.3
ERR028629	Netherlands	4.3
ERR029202	Netherlands	4.3
ERR029204	Netherlands	4.1
ERR029211	Netherlands	4.3
ERR036200	Netherlands	4.1
ERR036234	Malawi	4.3
ERR036248	Malawi	4.1
ERR036249	Malawi	4.1
ERR037484	Malawi	4.1
ERR038736	Malawi	4.3
ERR038737	Uganda	4.3
ERR038744	Uganda	4.3
ERR038745	Uganda	4.3
ERR040120	Uganda	4.3
ERR040132	Uganda	4.3
ERR040134	Uganda	4.3
ERR040142	Uganda	4.3
ERR047881	UK	4.3
ERR067577	UK	4.1
ERR067597	Russia	4.1
ERR067601	Russia	4.3
ERR067603	Russia	4.1
ERR067606	Russia	4.1
ERR067609	Russia	4.1
ERR067615	Russia	4.1
ERR067616	Russia	4.1
ERR067617	Russia	4.1
ERR067629	Russia	4.1
ERR067632	Russia	4.1
ERR067683	Russia	4.3
ERR067690	Russia	4.3
ERR067697	Russia	4.1
ERR067706	Russia	4.3
ERR067716	Russia	4.3
ERR067727	Russia	4.3
ERR067747	Russia	4.3
ERR067752	Russia	4.1
ERR067757	Russia	4.1
ERR067767	Russia	4.3
ERR108437	Russia	4.1
ERR108459	Russia	4.1
ERR108474	Russia	4.1
ERR108480	Russia	4.1
ERR108482	Russia	4.1
ERR1193662	Russia	4.3
ERR1193663	Somalia	4.3
ERR1193664	Morocco	4.3
ERR1193665	Brazil	4.3
ERR1193666	Nepal	4.3
ERR1193667	Switzerland	4.3
ERR1193668	Timor-Leste	4.3
ERR1193669	Uganda	4.3
ERR1193670	Turkey	4.3
ERR1193671	Greece	4.3
ERR1193672	Italy	4.3
ERR1193673	Switzerland	4.3
ERR1193674	Estonia	4.3
ERR1193675	Angola	4.3
ERR1193676	Uganda	4.3
ERR1193677	Portugal	4.3
ERR1193678	Switzerland	4.3
ERR1193679	Switzerland	4.3
ERR1193680	Switzerland	4.3
ERR1193681	Switzerland	4.3
ERR1193682	Italy	4.3
ERR1193683	Switzerland	4.3
ERR1193685	Guinea	4.3
ERR1193686	Brazil	4.3
ERR1193687	Guatemala	4.3
ERR1193689	El Salvador	4.3
ERR1193690	Sudan	4.3
ERR1193691	Brazil	4.3
ERR1193692	Switzerland	4.3
ERR1193694	Brazil	4.3
ERR1193696	Italy	4.3
ERR1193697	Switzerland	4.3
ERR1193699	Switzerland	4.3
ERR1193702	Somalia	4.3
ERR1193704	Switzerland	4.3
ERR1193706	United States of America	4.3
ERR1193707	Cabo Verde	4.3
ERR1193710	Mozambique	4.3
ERR1193711	Papua New Guinea	4.3
ERR1193712	Papua New Guinea	4.3
ERR1193713	Gambia	4.3
ERR1193714	Gambia	4.3
ERR1193715	Gambia	4.3
ERR1193716	Gambia	4.3
ERR1193717	Nicaragua	4.3
ERR1193718	Mexico	4.3
ERR1193719	Indonesia	4.3
ERR1193722	China	4.3
ERR1193725	United States of America	4.3
ERR1193729	United States of America	4.3
ERR1193730	United States of America	4.3
ERR1193731	Morocco	4.3
ERR1193733	Czech Republic	4.3
ERR1193759	Australia	4.3
ERR1193760	Kenya	4.3
ERR1193761	Kenya	4.3
ERR1193784	Kenya	4.3
ERR1193789	Brazil	4.3
ERR1193790	Spain	4.3
ERR1193791	Spain	4.3
ERR1193792	Spain	4.3
ERR1193793	Kazakhstan	4.3
ERR1193794	Germany	4.3
ERR1193795	Sierra	4.3
ERR1193796	Germany	4.3
ERR1193797	Libya	4.3
ERR1193798	Kazakhstan	4.3
ERR1193799	Turkey	4.3
ERR1193800	Portugal	4.3
ERR1193801	Nepal	4.3
ERR1193802	Algeria	4.3
ERR1193803	Russia	4.3
ERR1193804	Turkey	4.3
ERR1193805	Morocco	4.3
ERR1193806	Turkey	4.3
ERR1193807	Morocco	4.3
ERR1193808	Germany	4.3
ERR1193809	Indonesia	4.3
ERR1193810	Germany	4.3
ERR1193811	Italy	4.3
ERR1193812	Kazakhstan	4.3
ERR1193813	Kenya	4.3
ERR1193814	Russia	4.3
ERR1193815	Brazil	4.3
ERR1193817	Portugal	4.3
ERR1193818	Germany	4.3
ERR1193819	Brazil	4.3
ERR1193820	China	4.3
ERR1193821	Germany	4.3
ERR1193822	Germany	4.3
ERR1193823	Germany	4.3
ERR1193824	Germany	4.3
ERR1193825	Peru	4.3
ERR1193826	Morocco	4.3
ERR1193827	Chile	4.3
ERR1193828	Portugal	4.3
ERR1193829	Brazil	4.3
ERR1193830	Morocco	4.3
ERR1193831	Greece	4.3
ERR1193832	Germany	4.3
ERR1193833	Germany	4.3
ERR1193834	Germany	4.3
ERR1193835	Germany	4.3
ERR1193836	Brazil	4.3
ERR1193837	Bosnia	4.3
ERR1193838	Portugal	4.3
ERR1193839	Portugal	4.3
ERR1193840	United	4.3
ERR1193841	Germany	4.3
ERR1193842	Portugal	4.3
ERR1193843	Iraq	4.3
ERR1193844	Iraq	4.3
ERR1193855	Gabon	4.3
ERR1193859	Gabon	4.3
ERR1193860	Gabon	4.3
ERR1193861	Germany	4.3
ERR1193862	Russia	4.3
ERR1193863	Georgia	4.3
ERR1193867	Uzbekistan	4.3
ERR1193868	Sierra	4.3
ERR1193885	Sierra	4.3
ERR1193886	Swaziland	4.3
ERR1193887	Swaziland	4.3
ERR1193888	Swaziland	4.3
ERR1193889	Swaziland	4.3
ERR1193890	Swaziland	4.3
ERR1193891	Swaziland	4.3
ERR1193892	Swaziland	4.3
ERR1193893	Swaziland	4.3
ERR1193894	Swaziland	4.3
ERR1193895	Swaziland	4.3
ERR1193896	Swaziland	4.3
ERR1193897	Swaziland	4.3
ERR1193898	Swaziland	4.3
ERR1193899	Swaziland	4.3
ERR1193900	Swaziland	4.3
ERR1193901	Turkmenistan	4.3
ERR1193902	Turkmenistan	4.3
ERR1193903	Turkmenistan	4.3
ERR1193904	Uzbekistan	4.3
ERR1193905	Uzbekistan	4.3
ERR133800	Malawi	4.1
ERR133942	Russia	4.1
ERR176530	Malawi	4.1
ERR181921	Malawi	4.1
ERR190358	Malawi	4.1
ERR234170	India	4.1
ERR234177	Ghana	4.1
ERR234220	Ghana	4.3
ERR234243	India	4.1
ERR234244	Vietnam	4.1
ERR234259	The Gambia	4.1
ERR234267	The Gambia	4.3
ERR245665	Somalia	4.3
ERR245666	Malawi	4.3
ERR245667	Malawi	4.3
ERR245744	Malawi	4.3
ERR245745	Malawi	4.3
ERR245746	Malawi	4.3
ERR245749	Malawi	4.3
ERR245750	Malawi	4.3
ERR245752	Malawi	4.3
ERR245755	Malawi	4.3
ERR245756	Malawi	4.3
ERR245759	Malawi	4.1
ERR257891	Malawi	4.3
ERR257892	Netherlands	4.3
ERR257902	Netherlands	4.3
ERR257904	Netherlands	4.3
ERR257910	Netherlands	4.3
ERR257911	Netherlands	4.3
ERR257912	Netherlands	4.3
ERR257915	Netherlands	4.3
ERR257917	Netherlands	4.3
ERR257933	Netherlands	4.3
ERR257934	Netherlands	4.3
ERR257935	Netherlands	4.3
ERR2652936	Netherlands	4.3
ERR2652938	Canada	4.3
ERR275183	Canada	4.3
ERR275186	Portugal	4.3
ERR275187	Portugal	4.3
ERR275189	Portugal	4.3
ERR275190	Portugal	4.3
ERR275191	Portugal	4.3
ERR275192	Portugal	4.3
ERR275193	Portugal	4.3
ERR275195	Portugal	4.3
ERR275197	Portugal	4.3
ERR275198	Portugal	4.3
SRR10272559	Uzbekistan	4.4
SRR10272560	New Zealand	4.4
SRR10272561	New Zealand	4.4
SRR10272562	New Zealand	4.4
SRR10272563	New Zealand	4.4
SRR10272564	New Zealand	4.4
SRR10272565	New Zealand	4.4
SRR10272568	New Zealand	4.4
SRR10272569	New Zealand	4.4
SRR10272570	New Zealand	4.4
SRR10272571	New Zealand	4.4
SRR10272572	New Zealand	4.4
SRR10272573	New Zealand	4.4
SRR10272574	New Zealand	4.4
SRR10272575	New Zealand	4.4
SRR10272576	New Zealand	4.4
SRR5065597	South Africa	4.3
SRR5067407	Vietnam	4.3
SRR5073624	Vietnam	4.3
SRR5074190	Vietnam	4.3
SRR5074294	Vietnam	4.4
SRR5074712	New Zealand	4.4
SRR5074713	New Zealand	4.4
SRR8420472	United Republic of Tanzania	4.4
SRR8420473	New Zealand	4.4
SRR8420474	New Zealand	4.4
SRR8420475	New Zealand	4.4
TUN106116	Tunisia	4.3
TUN114607	Tunisia	4.3
TUN118102	Tunisia	4.3
TUN120403	Tunisia	4.3
TUN122817	Tunisia	4.3
TUN129605	Tunisia	4.3
TUN134702	Tunisia	4.3
TUN135105	Tunisia	4.3
TUN169616	Tunisia	4.3
TUN18016	Tunisia	4.3
TUN18411	Tunisia	4.3
TUN191701	Tunisia	4.3
TUN193008	Tunisia	4.3
TUN19912	Tunisia	4.3
TUN206901	Tunisia	4.3
TUN207703	Tunisia	4.3
TUN212904	Tunisia	4.3
TUN222006	Tunisia	4.3
TUN225907	Tunisia	4.3
TUN228403	Tunisia	4.3
TUN252604	Tunisia	4.3
TUN265510	Tunisia	4.3
TUN3014585	Tunisia	4.3
TUN3014591	Tunisia	4.3
TUN3014593	Tunisia	4.3
TUN3014596	Tunisia	4.3
TUN3014597	Tunisia	4.3
TUN3014598	Tunisia	4.3
TUN3014601	Tunisia	4.3
TUN3014602	Tunisia	4.3
TUN3014603	Tunisia	4.3
TUN3014618	Tunisia	4.3
TUN30613	Tunisia	4.3
TUN313109	Tunisia	4.3
TUN51016	Tunisia	4.3
TUN66017	Tunisia	4.3
TUN73915	Tunisia	4.3
TUN74005	Tunisia	4.3
TUN81807	Tunisia	4.3
TUN83511	Tunisia	4.3
TUN93215	Tunisia	4.3
ERR234097	The Gambia	5
ERR234113	Ghana	5
ERR234142	Ghana	5
ERR234143	Ghana	5
ERR234144	Ghana	5
ERR234147	Ghana	5
ERR234149	Ghana	5
ERR234160	Ghana	5
ERR234176	Vietnam	5
ERR234199	Ghana	5
ERR234202	Ghana	5
ERR234204	Ghana	5
SRR998584	Mali	5
SRR998587	Mali	5
SRR998616	Mali	5
SRR998617	Mali	5
ERR233367	Ethiopia	6
ERR234106	Sierra Leone	6
ERR234148	Ghana	6
ERR234150	Ghana	6
ERR234184	Germany	6
ERR234186	Singapore	6
ERR234254	Vietnam	6
ERR234255	The Gambia	6
ERR234261	United State of America	6
SRR1049958	New Zealand	6
SRR1162470	Mali	6
SRR1162477	Mali	6
SRR1162479	Mali	6
SRR1577831	India	6
SRR998576	New Zealand	6
SRR998580	Mali	6
SRR998598	Mali	6
SRR998602	Mali	6
SRR998605	Mali	6
SRR998610	Mali	6
SRR998614	Mali	6
SRR998620	Mali	6
SRR998629	Mali	6
SRR998643	Mali	6
SRR998646	Mali	6
SRR998651	Mali	6
SRR998652	Mali	6
SRR998742	Mali	6
ERR1200602	Uzbekistan	7
ERR1200603	Ethiopia	7
ERR1200604	Ethiopia	7
ERR1200606	Ethiopia	7
ERR1200608	Ethiopia	7
ERR1200612	Ethiopia	7
ERR1200613	Ethiopia	7
ERR1200617	Ethiopia	7
ERR1200619	Ethiopia	7
ERR1200623	Ethiopia	7
ERR1200624	Ethiopia	7
ERR1200625	Ethiopia	7
ERR1200631	Ethiopia	7
ERR1200633	Ethiopia	7
ERR1200634	Ethiopia	7
ERR1200635	Ethiopia	7
ERR1200636	Ethiopia	7
ERR1200639	Ethiopia	7
ERR1200640	Ethiopia	7
ERR233346	Malawi	7
ERR233349	Ethiopia	7
ERR233354	Ethiopia	7
ERR233355	Ethiopia	7
